# Supplementary material for: The sweet tabaiba or there and back again: phylogeographical history of the Macaronesian Euphorbia balsamifera
Source: Ann Bot. 2024 Jan 10;133(5-6):883–904. doi: 10.1093/aob/mcae001 (PMC11082519; doi:10.1093/aob/mcae001)
Supplement: mcae001_suppl_Supplementary_Tables_S1-S5_Figures_S1-S9 [file mcae001_suppl_supplementary_tables_s1-s5_figures_s1-s9.zip]

Archive with 15 entries (15 files):
- aob-23641-s02.eps
- aob-23641-s03.eps
- aob-23641-s04.eps
- aob-23641-s05.eps
- aob-23641-s06.eps
- aob-23641-s07.eps
- aob-23641-s08.eps
- aob-23641-s09.eps
- aob-23641-s10.eps
- aob-23641-s11.xlsx
- aob-23641-s12.xlsx
- aob-23641-s13.xlsx
- aob-23641-s14.xlsx
- aob-23641-s15.xlsx
- aob-23641-s16.eps
