# Supplementary material for: The sweet tabaiba or there and back again: phylogeographical history of the Macaronesian Euphorbia balsamifera
Source: Ann Bot. 2024 Jan 10;133(5-6):883–904. doi: 10.1093/aob/mcae001 (PMC11082519; doi:10.1093/aob/mcae001)
Supplement: mcae001_suppl_Supplementary_Tables_S1-S5_Figures_S1-S9 [file mcae001_suppl_supplementary_tables_s1-s5_figures_s1-s9.zip › aob-23641-s11.xlsx]

## Sheet: Hoja1
Taxon	DNA#	Collector	Collection #	Colection Date	Country Code	Country	Herb Code	Tissue Source	DNA [ngr/ul]
Euphorbia adenensis Deflers	IS419	Miller, A.G.	2201	25.09.1979	OM	Oman	K	H
Euphorbia adenensis Deflers	IS420	Miller, A.G.	2350	29.09.1979	OM	Oman	K	H
Euphorbia adenensis Deflers	IS422	Radcliffe-Smith, A.	5173	22.09.1977	OM	Oman	K	H
Euphorbia adenensis Deflers	IS424	Radcliffe-Smith, A. & S.J. Henchie	4770	26.08.1977	YE	Yemen	K	H
Euphorbia adenensis Deflers	IS425	Miller, A.G.	3158	21.03.1981	YE	Yemen	K	H
Euphorbia adenensis Deflers	IS426	Sanadiki, N.	41	15.01.1985	YE	Yemen	K	H
Euphorbia adenensis Deflers	IS427	Wakefield Expedition	3	14.11.1937	YE	Yemen	K	H
Euphorbia adenensis Deflers	IS428	Carter, S.	1881	20.11.1987	SD	Sudan	K	H
Euphorbia adenensis Deflers	IS430	Peck, E.	E266	1944	SO	Somalia	K	H
Euphorbia adenensis Deflers	IS432	Bally, P.R.O.	10360	07.11.1954	SO	Somalia	K	H
Euphorbia adenensis Deflers	IS434	Thulin, M.	4242	08.02.1982	SO	Somalia	K	H
Euphorbia adenensis Deflers	IS435	Bally, P.R.O. & R. Melville	15951	14.01.1973	SO	Somalia	K	H
Euphorbia adenensis Deflers	IS442	Hemming, C.F. & R.M. Watson	3039	09.11.1980	SO	Somalia	K	H
Euphorbia adenensis Deflers	IS448	Miller, A.G.	7514	07.09.1985	OM	Oman	K	H
Euphorbia adenensis Deflers	IS449	Hemming, C.F.	1973	29.09.1960	SO	Somalia	FT	H
Euphorbia adenensis Deflers	IS450	Morawetz, J.J.	346	17.09.2008	OM	Oman	MICH	H
Euphorbia adenensis Deflers	IS453	Sanadiki, N.	103	20.01.1995	SA	Saudi Arabia	E	H
Euphorbia adenensis Deflers	IS455	Nasher, A.K.	H42	20.03.1978	SA	Saudi Arabia	E	H
Euphorbia adenensis Deflers	IS418	Collenette, I.S.	1428	25.04.1979	SA	Saudi Arabia	K	H
Euphorbia balsamifera Aiton	IS459	Marrero, A. & J. Caujape	s.n.	27.02.2014	EH	Western Sahara	LPA	H
Euphorbia balsamifera Aiton	IS460	Caujape, J. & A. Marrero	s.n.	27.02.2014	EH	Western Sahara	LPA	H
Euphorbia balsamifera Aiton	IS462	Dorsey, B.	3	11.05.2007	ES	Spain, Gran Canaria	MICH	S
Euphorbia balsamifera Aiton	IS468	Herrero, A.	AH4358.1	1-12-2013	ES	Spain, La Gomera, Valle Hermoso	MA	S
Euphorbia balsamifera Aiton	IS469	Herrero, A.	AH4358.2	1-12-2013	ES	Spain, La Gomera, Valle Hermoso	MA	S
Euphorbia balsamifera Aiton	IS470	Herrero, A.	AH4358.3	1-12-2013	ES	Spain, La Gomera, Valle Hermoso	MA	S
Euphorbia balsamifera Aiton	IS471	Herrero, A.	AH4358.4	1-12-2013	ES	Spain, La Gomera, Valle Hermoso	MA	S
Euphorbia balsamifera Aiton	IS472	Herrero, A.	AH4358.5	1-12-2013	ES	Spain, La Gomera, Valle Hermoso	MA	S
Euphorbia balsamifera Aiton	IS473	Herrero, A.	AH4358.6	1-12-2013	ES	Spain, La Gomera, Valle Hermoso	MA	S
Euphorbia balsamifera Aiton	IS474	Herrero, A.	AH4358.7	1-12-2013	ES	Spain, La Gomera, Valle Hermoso	MA	S
Euphorbia balsamifera Aiton	IS475	Herrero, A.	AH4358.8	1-12-2013	ES	Spain, La Gomera, Valle Hermoso	MA	S
Euphorbia balsamifera Aiton	IS476	Herrero, A.	AH4358.9	1-12-2013	ES	Spain, La Gomera, Valle Hermoso	MA	S
Euphorbia balsamifera Aiton	IS477	Herrero, A.	AH4358.10	1-12-2013	ES	Spain, La Gomera, Valle Hermoso	MA	S
Euphorbia balsamifera Aiton	IS478	Molero, J. & A. Rovira	42.2013.1	2013	ES	Spain, Tenerife, Punta Prieta	BCN	S
Euphorbia balsamifera Aiton	IS479	Molero, J. & A. Rovira	42.2013.2	2013	ES	Spain, Tenerife, Punta Prieta	BCN	S
Euphorbia balsamifera Aiton	IS480	Molero, J. & A. Rovira	42.2013.3	2013	ES	Spain, Tenerife, Punta Prieta	BCN	S
Euphorbia balsamifera Aiton	IS481	Molero, J. & A. Rovira	42.2013.4	2013	ES	Spain, Tenerife, Punta Prieta	BCN	S
Euphorbia balsamifera Aiton	IS482	Molero, J. & A. Rovira	42.2013.5	2013	ES	Spain, Tenerife, Punta Prieta	BCN	S
Euphorbia balsamifera Aiton	IS483	Molero, J. & A. Rovira	42.2013.6	2013	ES	Spain, Tenerife, Punta Prieta	BCN	S
Euphorbia balsamifera Aiton	IS484	Molero, J. & A. Rovira	42.2013.7	2013	ES	Spain, Tenerife, Punta Prieta	BCN	S
Euphorbia balsamifera Aiton	IS485	Molero, J. & A. Rovira	42.2013.8	2013	ES	Spain, Tenerife, Punta Prieta	BCN	S
Euphorbia balsamifera Aiton	IS486	Molero, J. & A. Rovira	42.2013.9	2013	ES	Spain, Tenerife, Punta Prieta	BCN	S
Euphorbia balsamifera Aiton	IS487	Molero, J. & A. Rovira	42.2013.10	2013	ES	Spain, Tenerife, Punta Prieta	BCN	S
Euphorbia balsamifera Aiton	IS488	Molero, J.	44.2013.1	2013	ES	Spain, La Gomera, Agulo	BCN	S
Euphorbia balsamifera Aiton	IS489	Molero, J.	44.2013.2	2013	ES	Spain, La Gomera, Agulo	BCN	S
Euphorbia balsamifera Aiton	IS490	Molero, J.	44.2013.3	2013	ES	Spain, La Gomera, Agulo	BCN	S
Euphorbia balsamifera Aiton	IS491	Molero, J.	44.2013.4	2013	ES	Spain, La Gomera, Agulo	BCN	S
Euphorbia balsamifera Aiton	IS492	Molero, J.	44.2013.5	2013	ES	Spain, La Gomera, Agulo	BCN	S
Euphorbia balsamifera Aiton	IS493	Molero, J.	44.2013.6	2013	ES	Spain, La Gomera, Agulo	BCN	S
Euphorbia balsamifera Aiton	IS495	Molero, J.	44.2013.8	2013	ES	Spain, La Gomera, Agulo	BCN	S
Euphorbia balsamifera Aiton	IS497	Molero, J.	44.2013.10	2013	ES	Spain, La Gomera, Agulo	BCN	S
Euphorbia balsamifera Aiton	IS498	Molero, J.	52.2013.1	2013	ES	Spain, La Gomera, Punta Llana	BCN	S
Euphorbia balsamifera Aiton	IS499	Molero, J.	52.2013.2	2013	ES	Spain, La Gomera, Punta Llana	BCN	S
Euphorbia balsamifera Aiton	IS500	Molero, J.	52.2013.3	2013	ES	Spain, La Gomera, Punta Llana	BCN	S
Euphorbia balsamifera Aiton	IS501	Molero, J.	52.2013.4	2013	ES	Spain, La Gomera, Punta Llana	BCN	S
Euphorbia balsamifera Aiton	IS502	Molero, J.	52.2013.5	2013	ES	Spain, La Gomera, Punta Llana	BCN	S
Euphorbia balsamifera Aiton	IS503	Molero, J.	52.2013.6	2013	ES	Spain, La Gomera, Punta Llana	BCN	S
Euphorbia balsamifera Aiton	IS504	Molero, J.	52.2013.7	2013	ES	Spain, La Gomera, Punta Llana	BCN	S
Euphorbia balsamifera Aiton	IS505	Molero, J.	52.2013.8	2013	ES	Spain, La Gomera, Punta Llana	BCN	S
Euphorbia balsamifera Aiton	IS506	Molero, J.	52.2013.9	2013	ES	Spain, La Gomera, Punta Llana	BCN	S
Euphorbia balsamifera Aiton	IS507	Molero, J.	52.2013.10	2013	ES	Spain, La Gomera, Punta Llana	BCN	S
Euphorbia balsamifera Aiton	IS508	Molero, J. & A. Rovira	BCN #.1	22.03.2014	ES	Spain, Gran Canaria, El Medio Almud	BCN	S
Euphorbia balsamifera Aiton	IS509	Molero, J. & A. Rovira	BCN #.2	22.03.2014	ES	Spain, Gran Canaria, El Medio Almud	BCN	S
Euphorbia balsamifera Aiton	IS510	Molero, J. & A. Rovira	BCN #.3	22.03.2014	ES	Spain, Gran Canaria, El Medio Almud	BCN	S
Euphorbia balsamifera Aiton	IS511	Molero, J. & A. Rovira	BCN #.4	22.03.2014	ES	Spain, Gran Canaria, El Medio Almud	BCN	S
Euphorbia balsamifera Aiton	IS512	Molero, J. & A. Rovira	BCN #.5	22.03.2014	ES	Spain, Gran Canaria, El Medio Almud	BCN	S
Euphorbia balsamifera Aiton	IS513	Molero, J. & A. Rovira	BCN #.6	22.03.2014	ES	Spain, Gran Canaria, El Medio Almud	BCN	S
Euphorbia balsamifera Aiton	IS514	Molero, J. & A. Rovira	BCN #.7	22.03.2014	ES	Spain, Gran Canaria, El Medio Almud	BCN	S
Euphorbia balsamifera Aiton	IS515	Molero, J. & A. Rovira	BCN #.8	22.03.2014	ES	Spain, Gran Canaria, El Medio Almud	BCN	S
Euphorbia balsamifera Aiton	IS516	Molero, J. & A. Rovira	BCN #.9	22.03.2014	ES	Spain, Gran Canaria, El Medio Almud	BCN	S
Euphorbia balsamifera Aiton	IS517	Molero, J. & A. Rovira	BCN #.10	22.03.2014	ES	Spain, Gran Canaria, El Medio Almud	BCN	S
Euphorbia balsamifera Aiton	IS518	Molero, J. & A. Rovira	BCN #.11	22.03.2014	ES	Spain, Gran Canaria, El Medio Almud	BCN	S
Euphorbia balsamifera Aiton	IS519	Molero, J. & A. Rovira	BCN #.12	22.03.2014	ES	Spain, Gran Canaria, El Medio Almud	BCN	S
Euphorbia balsamifera Aiton	IS520	Molero, J. & A. Rovira	BCN #.13	22.03.2014	ES	Spain, Gran Canaria, El Medio Almud	BCN	S
Euphorbia balsamifera Aiton	IS521	Molero, J. & A. Rovira	BCN #.14	22.03.2014	ES	Spain, Gran Canaria, El Medio Almud	BCN	S
Euphorbia balsamifera Aiton	IS522	Molero, J. & A. Rovira	BCN #.15	22.03.2014	ES	Spain, Gran Canaria, El Medio Almud	BCN	S
Euphorbia balsamifera Aiton	IS523	Molero, J. & A. Rovira	BCN #.16	22.03.2014	ES	Spain, Gran Canaria, El Medio Almud	BCN	S
Euphorbia balsamifera Aiton	IS524	Molero, J. & A. Rovira	BCN #.17	22.03.2014	ES	Spain, Gran Canaria, El Medio Almud	BCN	S
Euphorbia balsamifera Aiton	IS525	Molero, J. & A. Rovira	BCN #.18	22.03.2014	ES	Spain, Gran Canaria, El Medio Almud	BCN	S
Euphorbia balsamifera Aiton	IS526	Molero, J. & A. Rovira	BCN #.19	22.03.2014	ES	Spain, Gran Canaria, El Medio Almud	BCN	S
Euphorbia balsamifera Aiton	IS527	Molero, J. & A. Rovira	BCN #.20	22.03.2014	ES	Spain, Gran Canaria, El Medio Almud	BCN	S
Euphorbia balsamifera Aiton	IS528	Molero, J.	38.1	2013	ES	Spain, Tenerife, Teno Bajo	BCN	S
Euphorbia balsamifera Aiton	IS529	Molero, J.	38.2	2013	ES	Spain, Tenerife, Teno Bajo	BCN	S
Euphorbia balsamifera Aiton	IS530	Molero, J.	38.3	2013	ES	Spain, Tenerife, Teno Bajo	BCN	S
Euphorbia balsamifera Aiton	IS533	Molero, J.	38.6	2013	ES	Spain, Tenerife, Teno Bajo	BCN	S
Euphorbia balsamifera Aiton	IS534	Molero, J.	38.7	2013	ES	Spain, Tenerife, Teno Bajo	BCN	S
Euphorbia balsamifera Aiton	IS535	Molero, J.	38.8	2013	ES	Spain, Tenerife, Teno Bajo	BCN	S
Euphorbia balsamifera Aiton	IS536	Molero, J.	38.9	2013	ES	Spain, Tenerife, Teno Bajo	BCN	S
Euphorbia balsamifera Aiton	IS537	Molero, J.	38.10	2013	ES	Spain, Tenerife, Teno Bajo	BCN	S
Euphorbia balsamifera Aiton	IS559	Mairal, M.	MM198.1	31.12.2014	ES	Spain, Tenerife, Güímar	MA	S
Euphorbia balsamifera Aiton	IS560	Mairal, M.	MM198.2	31.12.2014	ES	Spain, Tenerife, Güímar	MA	S
Euphorbia balsamifera Aiton	IS561	Mairal, M.	MM198.3	31.12.2014	ES	Spain, Tenerife, Güímar	MA	S
Euphorbia balsamifera Aiton	IS562	Mairal, M.	MM198.4	31.12.2014	ES	Spain, Tenerife, Güímar	MA	S
Euphorbia balsamifera Aiton	IS563	Mairal, M.	MM198.5	31.12.2014	ES	Spain, Tenerife, Güímar	MA	S
Euphorbia balsamifera Aiton	IS564	Mairal, M.	MM198.6	31.12.2014	ES	Spain, Tenerife, Güímar	MA	S
Euphorbia balsamifera Aiton	IS565	Mairal, M.	MM198.7	31.12.2014	ES	Spain, Tenerife, Güímar	MA	S
Euphorbia balsamifera Aiton	IS566	Mairal, M.	MM198.8	31.12.2014	ES	Spain, Tenerife, Güímar	MA	S
Euphorbia balsamifera Aiton	IS567	Mairal, M.	MM198.9	31.12.2014	ES	Spain, Tenerife, Güímar	MA	S
Euphorbia balsamifera Aiton	IS568	Mairal, M.	MM198.10	31.12.2014	ES	Spain, Tenerife, Güímar	MA	S
Euphorbia sepium N.E.Br.	FIS06383	Krohmer, J.	1985	2.11.2001	BJ	Benin	FR	H
Euphorbia sepium N.E.Br.	IS403	Coen Foundation	13	19.09.1987	NE	Niger	K	H
Euphorbia sepium N.E.Br.	IS405	K.J.V.	12	02.03.1969	NE	Niger	K	H
Euphorbia sepium N.E.Br.	IS406	Guile, D.P.M.	s.n.	01.04.1966	NE	Niger	K	H
Euphorbia sepium N.E.Br.	IS412	Davey J.T.	468	21.02.1956	ML	Mali	K	H
Euphorbia sepium N.E.Br.	IS415	Coddrington, J.	4	16.01.1969	MR	Mauritania	K	H
Euphorbia sepium N.E.Br.	IS416	Arvidsson, I.	30	21.12.1962	MR	Mauritania	K	H
Euphorbia sepium N.E.Br.	IS465	Marrero, A.	LPA 6574	03.08.2000	MR	Mauritania	LPA	H
Euphorbia sepium N.E.Br.	IS467	Bassene, E.	BCN45976	16-12-1993	SN	Senegal	BCN	H
Euphorbia sepium N.E.Br.	FIS06381	Martin, R.	282	16.09.1991	BF	Burkina Faso	FR	H
Euphorbia hadramautica Baker	rr0643	Morawetz, J.J.	320	17.09.2008	OM	Oman	MICH	S
Euphorbia larica Boiss.	rr0658	Morawetz, J.J.	362	30.09.2008	OM	Oman	MICH	S
Euphorbia larica Boiss.	rr0660	Morawetz, J.J.	368	04.10.2008	OM	Oman	MICH	S
Euphorbia masirahensis Ghaz.	rr0654	Morawetz, J.J.	348	22.09.2008	OM	Oman	MICH	S
Euphorbia balsamifera Aiton	IS0771	Villaverde, T.	TH17	12.04.2017	ES	Spain, La Palma, Barranco del Jurado, Tijarafe	MA	S	35.6
Euphorbia balsamifera Aiton	IS0772	Villaverde, T.	TH17	12.04.2017	ES	Spain, La Palma, Barranco del Jurado, Tijarafe	MA	S	44.2
Euphorbia balsamifera Aiton	IS0773	Villaverde, T.	TH17	12.04.2017	ES	Spain, La Palma, Barranco del Jurado, Tijarafe	MA	S	42.6
Euphorbia balsamifera Aiton	IS0774	Villaverde, T.	TH17	12.04.2017	ES	Spain, La Palma, Barranco del Jurado, Tijarafe	MA	S	45.8
Euphorbia balsamifera Aiton	IS0775	Villaverde, T.	TH17	12.04.2017	ES	Spain, La Palma, Barranco del Jurado, Tijarafe	MA	S	42.2
Euphorbia balsamifera Aiton	IS0776	Villaverde, T.	TH17	12.04.2017	ES	Spain, La Palma, Barranco del Jurado, Tijarafe	MA	S	46.4
Euphorbia balsamifera Aiton	IS0778	Riina & Pokorny	1962	1.05.2017	MA	Morocco, Tarfaya, Road from TanTan to Tarfaya, aprox. 145 km before Tarfaya, near bridge over Laaguig Oued (river)	MA	S	107
Euphorbia balsamifera Aiton	IS0779	Riina & Pokorny	1962	1.05.2017	MA	Morocco, Tarfaya, Road from TanTan to Tarfaya, aprox. 145 km before Tarfaya, near bridge over Laaguig Oued (river)	MA	S	99.2
Euphorbia balsamifera Aiton	IS0780	Riina & Pokorny	1962	1.05.2017	MA	Morocco, Tarfaya, Road from TanTan to Tarfaya, aprox. 145 km before Tarfaya, near bridge over Laaguig Oued (river)	MA	S	129
Euphorbia balsamifera Aiton	IS0781	Riina & Pokorny	1962	1.05.2017	MA	Morocco, Tarfaya, Road from TanTan to Tarfaya, aprox. 145 km before Tarfaya, near bridge over Laaguig Oued (river)	MA	S	69.8
Euphorbia balsamifera Aiton	IS0782	Riina & Pokorny	1962	1.05.2017	MA	Morocco, Tarfaya, Road from TanTan to Tarfaya, aprox. 145 km before Tarfaya, near bridge over Laaguig Oued (river)	MA	S	22.6
Euphorbia balsamifera Aiton	IS0789	Riina & Pokorny	1966	03.05.2017	EH	Western Sahara, Bodjour, 7 Km N of Boudjour	MA	S	172
Euphorbia balsamifera Aiton	IS0790	Riina & Pokorny	1966	03.05.2017	EH	Western Sahara, Bodjour, 7 Km N of Boudjour	MA	S	290
Euphorbia balsamifera Aiton	IS0791	Riina & Pokorny	1966	03.05.2017	EH	Western Sahara, Bodjour, 7 Km N of Boudjour	MA	S	306
Euphorbia balsamifera Aiton	IS0792	Riina & Pokorny	1966	03.05.2017	EH	Western Sahara, Bodjour, 7 Km N of Boudjour	MA	S	254
Euphorbia balsamifera Aiton	IS0799	Riina & Pokorny	1967	03.05.2017	EH	Western Sahara, Bodjour, 4 km North of Boudjour	MA	S	103
Euphorbia balsamifera Aiton	IS0801	Riina & Pokorny	1967	03.05.2017	EH	Western Sahara, Bodjour, 6 km North of Boudjour	MA	S	80.4
Euphorbia balsamifera Aiton	IS0802	Riina & Pokorny	1967	03.05.2017	EH	Western Sahara, Bodjour, 7 km North of Boudjour	MA	S	123
Euphorbia balsamifera Aiton	IS0808	Riina & Pokorny	1968	03.05.2017	EH	Western Sahara, Bodjour, Piage Aouzioualte, limestone cliffs along the oacean.	MA	S	262
Euphorbia balsamifera Aiton	IS0809	Riina & Pokorny	1968	03.05.2017	EH	Western Sahara, Bodjour, Piage Aouzioualte, limestone cliffs along the oacean.	MA	S	89.6
Euphorbia balsamifera Aiton	IS0811	Riina & Pokorny	1968	03.05.2017	EH	Western Sahara, Bodjour, Piage Aouzioualte, limestone cliffs along the oacean.	MA	S	39.8
Euphorbia sepium N.E.Br.	IS0820	Riina & Pokorny	1969	04.05.2017	EH	Western Sahara, Smara, 45 Km SE of the town of Smara, on the old road.	MA	S	17.6
Euphorbia sepium N.E.Br.	IS0821	Riina & Pokorny	1969	04.05.2017	EH	Western Sahara, Smara, 46 Km SE of the town of Smara, on the old road.	MA	S	87.6
Euphorbia sepium N.E.Br.	IS0822	Riina & Pokorny	1969	04.05.2017	EH	Western Sahara, Smara, 47 Km SE of the town of Smara, on the old road.	MA	S	89.2
Euphorbia sepium N.E.Br.	IS0831	Riina & Pokorny	1970	04.05.2017	EH	Western Sahara, Smara, 56 Km SE of the town of Smara, on the old road.	MA	S	136
Euphorbia balsamifera Aiton	IS0915	Rincón Barrado M. & Villaverde T.	3MRB18(3)	2018-03-15	ES	Spain, Fuerteventura, Betancuria, Riscos del Carnicero	MA	S	202
Euphorbia balsamifera Aiton	IS0927	Rincón Barrado M. & Villaverde T.	16MRB18(3)	2018-03-20	ES	Spain, El Hierro, Camino al faro de Orchilla	MA	S	390
Euphorbia balsamifera Aiton	IS1027	Riina	2015(3)	23.04.2018	ES	Spain, Tenerife, Los Cristianos	MA	S	163
Euphorbia balsamifera Aiton	IS1030	Riina	2030(1)	25.04.2018	ES	Spain, La Gomera, La Gomera, entre Valle Abajo y la Playa de Valle Hermoso	MA	S	190
Euphorbia balsamifera Aiton	IS1031	Riina	2030(2)	25.04.2018	ES	Spain, La Gomera, La Gomera, entre Valle Abajo y la Playa de Valle Hermoso	MA	S	336
Euphorbia balsamifera Aiton	IS1032	Riina	2030(3)	25.04.2018	ES	Spain, La Gomera, La Gomera, entre Valle Abajo y la Playa de Valle Hermoso	MA	S	190
Euphorbia balsamifera Aiton	IS1035	Rincón Barrado M. & Villaverde T.	6MRB18(1)	2018-03-16	ES	Spain, Lanzarote, Playa Blanca. Al pie de Montaña Roja.	MA	S	304
Euphorbia balsamifera Aiton	IS1036	Rincón Barrado M. & Villaverde T.	6MRB18(2)	2018-03-16	ES	Spain, Lanzarote, Playa Blanca. Al pie de Montaña Roja.	MA	S	80.2
Euphorbia balsamifera Aiton	IS1037	Rincón Barrado M. & Villaverde T.	6MRB18(3)	2018-03-16	ES	Spain, Lanzarote, Playa Blanca. Al pie de Montaña Roja.	MA	S	51.4
Euphorbia balsamifera Aiton	IS1038	Rincón Barrado M. & Villaverde T.	6MRB18(4)	2018-03-16	ES	Spain, Lanzarote, Playa Blanca. Al pie de Montaña Roja.	MA	S	518
Euphorbia balsamifera Aiton	IS1039	Rincón Barrado M. & Villaverde T.	6MRB18(5)	2018-03-16	ES	Spain, Lanzarote, Playa Blanca. Al pie de Montaña Roja.	MA	S	406
Euphorbia balsamifera Aiton	IS1040	Rincón Barrado M. & Villaverde T.	10MRB18(1)	2018-03-17	ES	Spain, Fuerteventura, Barranco de las damas, junto al Barranco del Gran Valle. Jandía.	MA	S	266
Euphorbia balsamifera Aiton	IS1041	Rincón Barrado M. & Villaverde T.	10MRB18(2)	2018-03-17	ES	Spain, Fuerteventura, Barranco de las damas, junto al Barranco del Gran Valle. Jandía.	MA	S	416
Euphorbia balsamifera Aiton	IS1042	Rincón Barrado M. & Villaverde T.	10MRB18(3)	2018-03-17	ES	Spain, Fuerteventura, Barranco de las damas, junto al Barranco del Gran Valle. Jandía.	MA	S	430
Euphorbia balsamifera Aiton	IS1043	Rincón Barrado M. & Villaverde T.	10MRB18(4)	2018-03-17	ES	Spain, Fuerteventura, Barranco de las damas, junto al Barranco del Gran Valle. Jandía.	MA	S	216
Euphorbia balsamifera Aiton	IS1044	Rincón Barrado M. & Villaverde T.	10MRB18(5)	2018-03-17	ES	Spain, Fuerteventura, Barranco de las damas, junto al Barranco del Gran Valle. Jandía.	MA	S	162
Euphorbia balsamifera Aiton	IS1045	Rincón Barrado M. & Villaverde T.	15MRB18(1)	2018-03-18	ES	Spain, Fuerteventura, Camino entre El Cotillo y Majanicho, a 100m de la costa, en el malpaís, cerca de las dunas.	MA	S	530
Euphorbia balsamifera Aiton	IS1046	Rincón Barrado M. & Villaverde T.	15MRB18(2)	2018-03-18	ES	Spain, Fuerteventura, Camino entre El Cotillo y Majanicho, a 100m de la costa, en el malpaís, cerca de las dunas.	MA	S	350
Euphorbia balsamifera Aiton	IS1047	Rincón Barrado M. & Villaverde T.	15MRB18(3)	2018-03-18	ES	Spain, Fuerteventura, Camino entre El Cotillo y Majanicho, a 100m de la costa, en el malpaís, cerca de las dunas.	MA	S	256
Euphorbia balsamifera Aiton	IS1048	Rincón Barrado M. & Villaverde T.	15MRB18(4)	2018-03-18	ES	Spain, Fuerteventura, Camino entre El Cotillo y Majanicho, a 100m de la costa, en el malpaís, cerca de las dunas.	MA	S	80.6
Euphorbia balsamifera Aiton	IS1049	Rincón Barrado M. & Villaverde T.	15MRB18(5)	2018-03-18	ES	Spain, Fuerteventura, Camino entre El Cotillo y Majanicho, a 100m de la costa, en el malpaís, cerca de las dunas.	MA	S	112
Euphorbia balsamifera Aiton	IS1050	Rincón Barrado M. & Villaverde T.	16MRB18(5)	2018-03-20	ES	Spain, El Hierro, Camino al faro de Orchilla	MA	S	210
Euphorbia balsamifera Aiton	IS1051	Rincón Barrado M. & Villaverde T.	19MRB18(1)	2018-03-20	ES	Spain, El Hierro, Valverde. En frente del aeropuerto.	MA	S	242
Euphorbia balsamifera Aiton	IS1052	Rincón Barrado M. & Villaverde T.	19MRB18(2)	2018-03-20	ES	Spain, El Hierro, Valverde. En frente del aeropuerto.	MA	S	120
Euphorbia balsamifera Aiton	IS1053	Rincón Barrado M. & Villaverde T.	19MRB18(3)	2018-03-20	ES	Spain, El Hierro, Valverde. En frente del aeropuerto.	MA	S	330
Euphorbia balsamifera Aiton	IS1055	Rincón Barrado M. & Villaverde T.	19MRB18(5)	2018-03-20	ES	Spain, El Hierro, Valverde. En frente del aeropuerto.	MA	S	260
