# Supplementary material for: The sweet tabaiba or there and back again: phylogeographical history of the Macaronesian Euphorbia balsamifera
Source: Ann Bot. 2024 Jan 10;133(5-6):883–904. doi: 10.1093/aob/mcae001 (PMC11082519; doi:10.1093/aob/mcae001)
Supplement: mcae001_suppl_Supplementary_Tables_S1-S5_Figures_S1-S9 [file mcae001_suppl_supplementary_tables_s1-s5_figures_s1-s9.zip › aob-23641-s12.xlsx]

## Sheet: test_seq_lengths
Species	RC29923G00500	RC29405G00030	RC27613G00230	RC29908G02560	RC30154G00350	RC29757G00380	RC30076G01080	RC30170G05130	RC29912G01530	RC30147G04480	RC30147G01900	RC29589G00060	RC27847G00030	RC29792G00280	RC29589G00180	RC29993G00230	RC29840G00220	RC29577G00220	RC30150G00120	RC29601G00120	RC29726G01220	RC29842G00890	RC30169G00190	RC29830G00230	RC27448G00020	RC29703G00720	RC29451G00030	RC28161G00050	RC30068G00020	RC30174G02710	RC30073G00050	RC27446G00290	RC30190G01630	RC30027G00400	RC27647G00020	RC29637G00080	RC29822G01600	RC29726G01100	RC30076G02020	RC30169G02670	RC29969G00080	RC29844G00290	RC27504G00270	RC30170G07260	RC29745G00190	RC30162G00120	RC29815G00170	RC29929G02090	RC29681G00380
MeanLength	1860	2274	3503.5	1509.5	1630	2830	1685.33	1478.5	1476	1418	2238	2172	1960.5	894	1663	1065.5	6567	951	1021	2318	1927	3267.5	1879	1332	5202	1666.33	912	1023	1074	1106.67	923.5	1487.5	2352	1931.5	1134	2383	2012.5	2147	2346	1678.33	1482	2655.5	988.5	2301	1876.5	2450	2020.5	1804.5	1610
FIS06383	612	321	0	0	0	0	0	0	420	0	1275	0	0	348	0	0	1659	0	0	390	0	0	0	0	1761	0	0	0	0	0	0	0	1173	0	0	0	0	357	879	0	645	0	0	0	360	0	0	0	0
IS1027	1851	2277	2529	1239	819	1503	1611	846	1143	1392	2040	2172	0	873	828	816	6561	942	999	1428	1743	2832	1746	759	5097	1296	906	975	939	966	864	1491	2166	1746	810	2292	1236	1980	2331	669	1410	2367	486	2148	1722	1932	2019	1713	1593
IS1030	1851	2277	2904	1239	819	1239	1611	669	1143	1392	2055	2172	0	873	1551	690	6414	942	999	1428	1437	2832	1194	759	4986	1296	906	975	843	936	864	1488	2337	1395	570	2292	1383	1137	2331	618	1410	2367	486	2148	1722	2115	2001	1713	1593
IS1031	1851	2277	2961	1239	819	1239	1611	759	1143	1392	2055	2172	0	873	1551	771	6531	942	999	1428	1548	2907	1464	759	5097	1296	906	975	1035	1056	864	1488	2337	1746	570	2292	1827	1590	2148	0	1359	2367	894	2148	1722	2181	2019	1713	1593
IS1032	1851	2277	3327	1239	912	1641	1611	0	1143	1392	2055	2172	0	873	1551	861	6543	942	999	1428	1707	2892	1416	759	5097	1296	906	975	966	1056	864	1488	2337	1740	810	2292	1890	2076	2331	1302	1410	2367	726	2148	1722	2142	2022	1713	1593
IS1035	0	0	0	0	0	0	0	0	0	0	2055	0	0	873	0	0	0	0	0	0	0	216	0	465	4215	1188	516	0	0	210	0	1323	1449	0	0	0	0	0	1230	0	0	2298	0	0	0	0	0	372	0
IS1036	1851	2277	2889	1344	1011	1920	1611	846	1143	1392	2055	2172	0	873	1551	771	6444	942	999	1428	1659	2892	1548	1296	5097	1296	906	975	939	1056	864	1488	2337	1746	570	2292	1950	2112	2331	1248	1410	2367	702	2148	1722	2163	2019	1713	1593
IS1037	1851	2277	2487	1239	684	1230	1611	669	1143	1392	2055	2172	0	873	1398	771	6480	948	999	1353	1464	2916	1200	759	5436	1296	768	975	939	966	864	1488	2337	1641	570	2292	1839	1908	2331	414	1410	2367	330	2148	1722	1926	1599	1713	1593
IS1038	0	1158	0	1239	0	0	0	0	0	0	2055	0	0	0	0	0	2379	0	0	0	0	183	0	0	4308	1296	561	609	0	0	156	0	960	0	0	0	765	0	0	0	0	2205	0	0	0	0	0	0	0
IS1039	1851	2277	2889	1455	768	1515	1611	744	1143	1392	2055	2172	0	873	1551	657	6309	948	975	1428	1743	2862	1602	759	5142	1296	906	975	939	966	864	1491	2184	1395	546	2292	1659	2112	2331	606	1206	2367	726	2148	1851	2292	1554	1713	1593
IS1040	1851	2277	2313	1239	411	171	426	0	1143	1293	2055	2055	0	873	825	723	2487	942	0	1428	984	2568	837	627	5319	1296	609	771	639	609	864	1488	2130	1014	477	1734	765	2022	1833	0	936	2367	0	1236	1458	1464	1581	1707	1593
IS1041	1851	1974	2439	1239	702	564	993	0	1143	1392	2055	2172	0	873	834	771	3759	942	960	1428	660	2337	1200	1296	5076	1296	906	978	0	1014	156	1488	2280	1053	0	2292	1278	2022	2277	0	984	2505	318	2148	1581	1479	2019	1713	1593
IS1042	1167	1512	1431	1239	396	171	426	0	1143	651	2055	1704	0	873	753	531	2163	0	579	1428	0	1071	0	627	5076	1107	870	786	0	0	0	1488	1809	0	0	2106	927	1866	1833	0	834	2505	0	1197	0	0	0	1713	387
IS1043	1566	1986	1371	1239	0	330	993	0	1143	1392	2055	2172	0	873	828	0	2493	948	0	1095	0	1221	321	1071	5298	1197	672	981	0	246	156	1431	2337	873	0	2292	765	1653	2331	0	891	2367	318	1566	1500	0	1779	1713	687
IS1044	1851	2238	2433	1239	453	564	1419	0	1143	1392	2031	2172	0	873	837	672	3837	948	975	1758	726	1083	1080	759	5319	1296	519	975	0	447	156	1488	2127	1455	0	0	1071	1665	2331	0	765	2349	318	2148	1722	924	1371	1713	1593
IS1045	1851	2277	2439	1239	429	1131	1203	0	1143	1392	2040	2172	0	873	828	741	6192	942	999	1428	1554	2832	1032	759	5436	1296	900	975	0	0	216	1488	2154	1218	0	2274	927	2013	2274	0	1182	2367	318	2148	1458	345	1485	1713	1593
IS1046	1566	1938	1743	1239	0	0	0	0	1143	1392	2031	2172	0	873	828	600	3102	942	0	1428	894	462	675	0	5361	1170	858	975	0	423	156	1491	2337	849	0	2223	765	1653	2307	0	831	2367	0	1365	0	1413	1293	1713	1452
IS1047	855	1986	2439	1239	429	0	426	0	1143	0	2040	2172	0	873	789	0	2799	942	0	1353	0	843	360	0	5298	1296	780	627	0	0	216	1488	2229	1053	0	2271	990	1653	1833	0	1044	2367	0	0	0	0	1524	1713	1488
IS1048	522	1347	0	0	0	0	0	0	0	0	0	204	0	873	0	0	2310	0	0	675	0	0	0	297	3216	732	693	0	0	0	0	1188	1374	0	0	0	0	0	0	0	747	0	0	0	0	0	0	0	0
IS1049	1851	2277	2439	1239	819	981	993	0	1143	1392	2055	2172	0	873	1476	717	3522	948	681	1428	1644	2802	672	627	5214	1296	615	975	669	672	168	1488	2337	1185	570	2223	927	1878	2331	0	1104	2367	318	2148	1458	1395	1188	1713	1452
IS1050	1851	2277	2826	1335	768	1506	1611	717	1143	1392	2040	2172	0	873	828	726	6450	942	906	1428	1542	2832	1542	759	4818	1296	906	975	0	780	864	1488	2310	1509	570	2292	1659	2031	2331	0	1344	2367	486	2148	1458	1872	1518	1713	1593
IS1051	1851	2277	2928	1239	699	1239	1611	0	1143	1392	2055	2172	0	873	1524	720	6180	942	960	1410	1440	2832	1674	759	5097	1296	846	975	1035	903	864	1488	2259	1509	810	2292	1656	1653	2331	0	1326	2367	606	2148	1722	2142	1515	1713	1593
IS1052	1851	2277	3327	1239	828	1599	1611	0	1143	1392	2055	2172	0	873	1524	702	6444	942	999	1428	1638	2832	1746	1296	5004	1296	906	975	939	966	864	1488	2307	1470	570	2292	1629	2076	2331	726	1401	2367	570	2148	1722	2142	2016	1713	1593
IS1053	1851	2277	2736	1239	735	1236	1599	0	1143	1392	2055	2172	0	873	1524	738	6573	942	999	1428	1719	2832	1701	1296	5238	1296	723	975	939	1044	864	1488	2337	1395	810	2292	1734	2040	2331	372	1410	2367	486	2148	1722	2028	2019	1713	1593
IS1055	1851	2277	2928	1239	798	1506	1611	750	1143	1392	2055	2172	0	873	1524	594	6495	942	954	1428	1413	2883	1506	759	4803	1296	906	975	939	1056	288	1488	2337	1347	570	2292	1434	1653	2331	351	1314	2367	741	2148	1722	2142	2019	1713	1593
IS405	288	252	345	216	0	171	192	0	318	366	624	0	288	0	0	0	654	330	0	291	294	0	186	0	2835	234	255	0	0	0	0	0	213	441	0	0	0	0	336	0	420	0	0	0	0	255	0	0	0
IS406	1254	1404	1470	471	279	591	444	951	1053	1245	2031	1719	999	822	0	357	3333	726	216	1578	567	1092	474	354	5445	1029	306	405	0	375	0	969	2115	639	0	1422	585	1158	1776	0	432	2076	183	1227	780	609	810	1707	1050
IS412	852	1284	315	486	201	318	606	495	507	375	2028	915	648	768	171	264	2148	522	0	735	213	564	186	147	5325	927	390	444	0	381	0	0	1476	417	0	207	831	1314	612	0	528	1422	0	660	660	249	318	1524	474
IS415	237	0	0	0	0	0	0	0	171	0	0	0	0	0	0	0	738	0	0	0	0	195	0	180	2406	0	0	0	0	0	0	0	633	0	171	0	345	0	306	0	0	0	0	0	0	0	0	477	0
IS416	525	309	312	0	0	0	180	0	504	303	0	0	0	267	0	0	417	0	0	0	0	0	0	0	1527	0	234	0	0	0	0	225	483	0	0	0	240	0	810	0	0	0	0	0	0	0	0	684	0
IS418	1002	906	354	0	0	0	0	0	666	204	480	252	0	282	0	0	213	0	0	0	213	186	0	0	4290	0	435	489	0	0	0	0	930	204	0	408	534	0	666	0	159	804	0	591	321	0	690	1287	696
IS419	249	0	0	0	0	0	0	0	0	0	0	204	0	0	0	0	345	0	0	0	0	0	258	0	336	0	0	213	0	0	0	0	0	0	0	0	204	0	0	0	0	0	0	0	0	0	0	291	0
IS420	705	270	789	0	201	0	0	135	201	426	744	0	0	420	0	0	1302	0	234	468	0	0	252	147	1557	0	0	273	0	0	0	0	591	453	0	0	378	300	531	0	387	471	0	276	345	0	690	870	0
IS422	1506	1839	1713	282	201	780	798	540	996	1218	2040	1896	978	756	237	0	3507	696	546	1644	849	1002	777	630	5109	1149	258	774	0	675	687	1194	2259	681	213	1290	1470	1602	2076	0	489	2154	0	1518	1209	822	999	1977	1419
IS424	1362	1431	1272	0	231	510	585	135	993	900	2031	1620	831	801	384	0	2733	210	300	816	525	1050	534	339	4863	993	354	501	0	387	276	426	1959	1092	195	1557	1137	1326	1671	0	489	1662	183	576	279	645	963	1617	933
IS425	96	0	0	0	0	0	0	0	0	0	0	0	0	0	0	0	0	0	0	0	0	0	0	0	240	0	0	0	0	0	0	0	249	0	0	0	0	348	0	0	267	0	0	0	0	0	0	0	0
IS426	807	1425	735	360	363	678	141	0	666	612	1980	1167	549	510	63	0	2127	591	0	1128	363	522	477	189	5184	1011	294	231	0	0	0	567	1671	645	0	291	504	1326	1236	0	387	1377	318	1089	195	579	432	1485	936
IS427	387	0	417	0	0	117	0	0	0	0	0	0	252	0	0	0	438	0	0	183	0	0	0	0	1590	0	0	258	0	0	0	0	0	0	0	0	162	246	258	0	0	0	0	0	0	0	0	0	246
IS428	612	204	408	327	99	0	0	0	0	0	879	0	0	0	0	0	1002	0	0	603	228	0	0	141	1686	0	0	366	0	0	0	237	477	360	0	0	0	222	474	0	150	519	0	0	0	0	294	498	0
IS430	180	357	0	0	0	195	183	0	285	0	486	210	279	0	0	0	237	0	0	0	0	0	186	0	1092	0	0	0	0	0	0	0	261	0	0	0	0	312	273	0	0	237	0	0	225	0	0	0	0
IS432	852	1158	324	0	201	171	0	0	474	444	1515	828	396	657	141	0	1125	435	210	429	213	477	186	147	3486	1041	336	471	0	0	0	246	1569	255	0	348	888	534	1527	0	186	273	0	402	96	135	270	933	714
IS434	1164	1461	537	0	426	564	333	186	843	801	1902	1770	438	546	381	0	3105	0	0	1206	537	132	549	147	5301	1248	165	525	0	210	336	366	1770	546	0	639	792	1308	1527	0	435	1227	162	1359	996	531	714	1956	1386
IS435	0	228	0	0	0	0	0	0	0	123	0	186	0	0	0	0	0	0	0	0	0	0	186	147	759	0	126	183	0	0	0	0	0	0	0	0	474	216	0	0	0	183	0	0	0	0	0	0	0
IS442	1017	1809	1557	0	201	939	615	0	702	567	2040	1677	1494	600	0	294	2979	678	0	444	246	537	327	0	4806	1065	435	606	0	105	261	1014	2007	711	0	1137	813	1125	1647	0	465	1764	198	1506	744	558	732	1401	864
IS448	1071	1137	717	0	201	651	1038	204	810	753	1560	1437	927	591	0	249	2040	462	0	918	585	252	549	198	5196	1254	435	393	0	300	0	711	1803	651	225	1449	675	1035	1821	186	387	1893	174	1407	987	750	618	1233	942
IS450	1851	2277	3039	1239	855	2256	1611	846	1143	1392	2040	2172	0	873	1551	768	6621	942	957	1428	1629	3525	1749	1299	5442	1296	840	975	0	1056	864	1488	2280	1218	513	2292	1446	1941	2331	294	1341	2580	666	2148	1722	2115	2019	1713	1593
IS453	0	1098	573	0	165	159	414	0	270	600	639	222	363	249	0	414	1698	0	0	231	480	0	0	0	3744	732	300	357	0	210	0	522	1227	0	0	0	162	900	918	0	195	330	0	321	186	0	225	1005	1014
IS455	168	207	0	0	0	0	0	0	261	0	297	402	597	720	177	0	1119	0	0	837	0	0	114	0	2586	0	0	0	0	210	0	0	516	429	0	0	162	498	651	0	0	276	0	0	270	0	0	0	0
IS459	1212	1524	747	222	0	510	396	423	978	1065	1659	1263	669	402	234	363	2682	516	0	924	573	171	0	141	5217	933	528	471	0	381	345	852	1911	657	288	1821	765	1122	1689	0	465	1098	0	768	561	486	900	1806	1314
IS460	1854	1914	1983	1185	390	1035	1461	0	1143	1293	2055	2121	1113	873	552	501	4176	822	273	1983	1020	2085	711	897	5445	1083	675	615	318	408	204	1458	2124	903	0	2268	1632	1323	2265	186	501	2184	318	1743	1542	1230	1158	2004	1596
IS465	390	423	219	0	0	159	171	0	0	606	0	276	231	0	0	0	732	0	0	0	0	0	0	0	3975	165	408	252	0	0	0	0	828	180	0	228	270	0	1041	0	255	0	0	330	261	0	420	573	615
IS467	585	453	612	240	198	0	0	0	0	582	1191	198	453	240	0	0	231	228	0	486	276	0	0	0	4272	0	0	150	0	0	0	0	237	216	0	291	255	738	879	0	0	327	0	312	0	204	189	510	465
IS468	1851	2277	3174	1239	768	1941	1611	732	1143	1392	2055	2172	0	873	2451	771	6426	942	999	1428	1767	2757	1548	1158	5445	1296	897	975	0	1056	864	1488	2280	1245	828	2292	1386	2076	2331	0	1269	2367	633	2148	1722	2133	2019	1713	1593
IS469	1854	2277	3072	1368	816	1680	1311	771	1143	1392	2055	2172	0	873	1641	771	6672	942	960	2226	1476	3252	1266	1296	5445	1296	906	975	0	1056	864	1488	2337	1125	531	2292	1581	1878	2331	0	1299	2367	486	2148	1458	1923	1200	1713	1593
IS470	1851	2277	3066	1239	768	1941	1611	807	1143	1392	2055	2172	0	873	1989	798	6585	942	960	1428	1662	2883	1614	1293	5445	1296	804	975	0	1056	864	1488	2259	1764	366	2292	1812	1863	2331	696	1383	2367	651	2148	1722	2115	2019	1713	1593
IS471	1851	2277	3072	1239	855	2169	1611	723	1143	1392	2055	2172	0	873	2034	714	6564	942	960	1428	1605	2829	1500	1158	5445	1620	906	975	0	1056	723	1488	2280	1245	570	2292	1812	1941	2331	0	1188	2367	831	2148	1722	1953	2019	1713	1593
IS472	1851	2277	2877	1356	870	1941	1611	735	1143	1392	2055	2172	0	873	1551	888	6450	942	999	2226	1407	2757	1209	1158	5445	1296	762	975	0	885	516	1488	2337	1482	849	2292	1812	2118	2331	474	1218	2367	486	2148	1722	2115	2019	1713	1593
IS473	1851	2277	2871	1239	822	2370	1611	0	1143	1392	2055	2172	0	873	1551	594	6558	942	999	2226	1710	2832	1614	759	5445	1296	906	975	1029	1056	864	1488	2166	1245	570	2292	2037	2016	2331	408	1332	2367	684	2148	1722	2115	1428	1713	1593
IS474	1854	2277	3159	1239	906	2169	1611	774	1143	1392	2055	2172	0	873	1542	657	6360	942	999	2226	1623	2757	1194	1158	5445	1620	906	975	0	1020	864	1488	2280	1416	849	2292	1812	1908	2331	432	1167	2367	630	2148	1851	1920	2019	1713	1593
IS475	1851	2277	3072	1239	894	1551	1611	0	1143	1392	2055	2172	0	873	1551	792	6585	942	999	2226	1746	3573	1209	1158	5445	1296	906	975	0	1056	864	1488	2280	1800	846	2292	1803	2007	2331	579	1248	2367	705	2148	1722	2115	2019	1713	1593
IS476	1851	2277	3051	1341	765	1941	1611	0	1143	1392	2055	2172	0	873	1449	669	6585	942	999	1428	1767	2757	1941	1296	5445	1296	831	975	0	966	864	1488	2337	1527	531	2292	1386	1863	2331	0	1119	2367	567	2148	1722	2076	2019	1713	1593
IS477	1851	2277	3150	1239	882	2595	1611	774	1143	1392	2055	2172	0	873	810	753	6588	942	999	1428	1605	2757	1383	1296	5445	1296	906	975	0	918	864	1488	2223	1443	570	2292	1743	1653	2331	798	1269	2367	804	2148	1722	1905	2019	1713	1593
IS478	1854	2277	3282	1239	855	1611	993	669	1143	1392	2040	2172	0	873	1551	510	6288	942	960	1428	1767	3723	1929	1296	5445	1296	882	975	0	933	858	1488	2142	1245	849	2271	1512	1797	2331	0	1410	2367	318	2148	1722	2082	2019	1713	1593
IS479	1851	1986	3054	1239	720	1146	1581	669	1143	1392	2040	2172	0	873	828	669	6585	942	669	1428	1455	2781	1284	1296	5445	2418	891	975	0	876	675	1488	2337	1245	0	2292	1491	1863	2331	0	1269	2367	369	2148	1722	1386	1191	1713	1593
IS480	1851	2277	2808	1239	906	1731	1611	699	1143	1392	2040	2172	0	873	1068	669	6438	942	960	1428	1665	2715	1545	1158	5445	1296	906	975	0	1044	864	1488	2337	1335	570	2292	1734	1665	2148	0	1257	2367	498	2148	1857	1386	1605	1713	1593
IS481	1851	2277	2790	1239	747	1941	1611	828	1143	1392	2055	2172	0	873	828	690	6588	942	999	1428	1530	2715	1611	1158	5445	1296	906	975	0	693	864	1488	2193	1527	498	2292	1905	1863	2331	0	1053	2367	318	2148	1857	2034	1653	1713	1593
IS482	1851	2277	2877	1239	762	1713	1392	669	1143	1392	2040	2172	0	873	834	510	6546	942	999	1428	1350	2781	1197	1296	5445	1296	873	975	0	1056	864	1488	2256	1245	570	2292	1338	1950	2331	0	1242	2367	486	2148	1722	2115	1698	1713	1593
IS483	1851	2277	2877	1239	855	1146	1611	669	1143	1392	2055	2172	0	873	1512	792	6585	942	999	1428	1587	2781	1473	1158	5445	1296	891	975	0	849	864	1488	2124	1527	513	2292	1725	1665	2331	891	1263	2367	486	2148	1722	2115	2019	1713	1593
IS484	1851	2277	3159	1338	906	1686	1611	669	1143	1392	2055	2172	0	873	798	834	6252	942	954	1428	1638	3591	1218	759	5445	1296	807	975	0	1035	156	1488	2238	1527	849	2292	1356	1980	2331	0	1335	2367	612	2148	1722	1905	1584	1713	1593
IS485	1851	2277	2496	1338	822	1455	1623	669	1143	1392	2040	2172	0	873	837	762	6450	942	999	1428	1659	2757	1209	1158	5445	1296	678	975	669	1056	216	1491	2157	1245	0	2292	1920	2031	2331	0	1398	2367	855	2148	1410	1905	2019	1713	1593
IS486	1851	2277	2805	1470	855	1893	1551	705	1143	1392	2040	2172	0	873	1551	759	6144	942	999	1428	1434	2715	1209	1158	5838	1296	768	975	0	966	864	1488	2316	1392	0	2292	1743	2025	2331	0	1275	2367	486	2148	1857	1701	1686	1713	1593
IS487	1851	2277	2904	1239	768	1941	993	0	1143	1392	2040	2172	0	873	1551	771	6387	948	999	1428	1407	3705	1743	1158	5445	1296	876	975	0	1056	606	1488	2244	1599	849	2292	1968	1863	2331	0	1242	2367	591	2148	1857	1875	2019	1713	1593
IS488	1851	2277	2760	1239	843	1749	1611	795	1143	1392	2055	2172	0	873	1551	762	6399	942	930	1428	1482	2757	1674	1158	5445	1296	828	975	0	1056	864	1488	2280	1527	570	2292	1809	1863	2331	498	1155	2367	486	2148	1458	1872	2019	1713	1593
IS489	1851	2277	2760	1239	864	1527	1224	771	1143	1392	2055	2172	0	873	1551	786	6585	942	999	1428	1344	2934	1200	1158	5706	1296	849	975	0	927	156	1488	2337	609	0	2292	1563	2052	1833	0	1380	2367	486	2082	1458	1788	1737	1713	1593
IS490	1851	2277	3159	1239	855	2448	1611	789	1143	1392	2055	2172	0	873	1551	786	6585	942	999	1428	1629	2865	1668	1293	5445	1296	801	975	0	1056	864	1488	2337	1464	849	2292	1887	2058	2331	1185	1410	2367	486	2148	1722	2115	1536	1713	1593
IS491	1851	2277	3147	1326	906	1941	1611	0	1143	1392	2055	2172	0	873	1551	669	6588	942	960	1428	1434	2781	1200	1296	5445	1296	792	975	0	1056	864	1488	2244	903	570	2292	1791	2016	2331	726	1275	2367	684	2148	1851	2115	2019	1770	1593
IS492	1851	2277	3282	1239	957	1356	1611	0	1143	1392	2055	2172	0	873	1551	762	6435	942	999	1428	1797	2757	1200	1158	5445	1620	906	975	0	900	864	1488	2280	1527	570	2292	1698	1665	2331	0	1284	2367	540	2148	1722	1905	2019	1713	1593
IS493	1851	2277	3033	1239	735	1713	1611	0	1143	1392	2055	2172	0	873	1551	837	6585	942	999	1428	1755	2757	1194	1158	5445	1296	906	975	0	1056	864	1488	2280	1527	657	2292	1812	3318	2331	696	1254	2367	486	2148	1722	2115	2007	1713	1593
IS495	1851	2277	2781	1368	855	1863	1611	0	1143	1392	2055	2172	0	873	1551	771	6510	942	999	1428	1758	2757	1209	759	5436	1296	906	975	0	1056	873	1488	2244	1245	849	2292	1710	2088	2331	894	1377	2367	486	2148	1581	2124	2019	1713	1593
IS498	1851	2277	3072	1239	855	2169	1611	0	1143	1392	2055	2172	0	873	1551	771	6588	942	999	1428	1755	2781	1218	1296	5445	1296	906	975	0	1056	864	1488	2337	1245	570	2292	1980	2043	2331	408	1335	2367	828	2148	1722	2115	2019	1719	1593
IS499	1851	2277	3000	1239	750	1941	1545	765	1143	1392	2055	2172	0	873	1551	579	6471	942	999	1428	1437	2757	1209	759	5445	1296	906	975	0	795	834	1488	2337	1707	570	2292	1677	1863	2331	0	1278	2367	546	2148	1722	1905	2019	1713	1593
IS500	1851	2277	3015	1368	972	2163	1611	0	1143	1392	2055	2172	0	873	1551	624	6450	942	975	1428	1767	2781	1200	759	5445	1296	855	978	0	1056	864	1488	2337	1527	570	2292	1755	1863	2331	0	948	2367	576	2148	1722	1857	2019	1713	1593
IS501	1851	2277	3645	1239	855	2169	1611	0	1143	1392	2055	2172	0	873	1551	771	6438	942	960	1428	1608	2781	1209	1158	5445	1296	870	975	0	1044	864	1488	2280	1407	570	2292	1914	1893	2331	828	1335	2367	708	2148	1722	2115	1479	1713	1593
IS502	1851	2277	3030	0	768	1749	1611	717	1143	1392	2055	2172	0	873	1551	741	6588	948	999	1428	1767	2781	1605	1296	5445	1296	906	975	0	843	864	1488	2256	1245	570	2292	1908	1863	2331	840	1236	2367	486	2148	1458	2031	2019	1713	1593
IS504	1851	2277	2811	1239	894	1992	1611	774	1143	1392	2055	2172	0	873	1551	873	5634	942	999	2214	1557	3249	1479	1158	5445	1296	831	975	0	540	864	1488	2193	1485	849	2292	1812	1863	2331	393	1233	2367	585	2148	1851	2082	1563	1713	1593
IS505	1851	2277	2946	1239	699	1863	1611	0	1143	1392	2055	2172	0	873	1551	702	6585	942	999	1428	1527	2757	1905	759	5445	1296	801	975	1029	909	864	1488	2337	1125	570	2292	1695	1833	2331	0	1032	2367	486	2148	1722	1905	1464	1713	1593
IS506	1851	2277	2835	1239	768	1749	1551	735	1143	1392	2055	2172	0	873	1551	600	6321	942	999	1428	1605	2757	1218	1158	5445	1296	834	975	0	882	864	1488	2193	1707	0	2292	1599	1833	2331	393	1110	2367	744	2148	1722	1872	2019	1713	1593
IS507	1566	1986	2760	1239	906	1749	993	0	1143	1392	2055	2172	0	873	1989	600	6438	942	999	1428	1485	2757	1209	1296	5445	1296	801	693	0	540	561	1488	2280	1200	570	2292	1296	1947	2331	363	1128	2367	516	2148	1722	1905	1476	1791	1593
IS508	1851	2277	2877	1239	798	1683	993	0	1173	1392	2055	2172	0	873	828	771	6306	942	999	1428	1551	2781	1746	759	5436	1296	906	975	0	1056	864	1488	2280	1527	0	2292	1743	1863	2331	0	1236	2367	519	2148	1722	1848	2004	1713	1593
IS509	1851	2277	3072	1239	717	1359	1620	750	1143	1392	2505	2172	0	873	1551	726	6561	942	921	1428	1605	2757	1539	759	5595	1296	906	975	0	1056	864	1488	2337	1527	570	2292	1812	1863	2331	0	1383	2367	318	2148	1722	2010	2019	1713	1593
IS510	1851	2277	2835	1500	819	1551	1623	756	1143	1392	2055	2172	0	873	828	759	6297	942	975	1428	1788	2781	1746	1155	5445	1296	906	975	0	1056	864	1488	2280	1431	570	2292	1485	1863	2331	0	1122	2367	630	2148	1857	2115	1962	1713	1593
IS511	1851	2277	3075	1356	891	2202	1623	846	1173	1392	2055	2172	0	873	1551	714	6462	942	999	1428	1566	2829	1665	759	5436	1296	906	975	1029	999	864	1491	2280	1245	849	2289	1920	2058	2331	0	1278	2367	780	2148	1722	2082	2019	1713	1593
IS512	1851	2277	2877	1239	1011	1671	1611	738	1143	1392	2040	2172	0	873	828	705	6579	948	999	1428	1767	2781	1746	1293	5445	1296	906	975	1029	1023	864	1488	2337	1428	849	2292	1812	1665	2331	0	1353	2367	486	2148	1851	2085	2019	1713	1593
IS513	1851	2277	3087	0	819	1554	1611	846	1143	1392	2040	2172	0	873	1551	771	6579	948	999	1428	1509	3567	1629	759	5436	1296	843	975	1029	1035	606	1488	2337	1527	1320	2292	1581	2010	2331	0	1410	2367	798	2148	1722	2115	2019	1713	1575
IS514	1851	2277	2898	1344	825	1989	1611	0	1173	1392	2055	2172	0	873	1551	771	6582	942	999	1428	1572	2781	1536	759	5436	1296	846	975	0	966	864	1488	2238	1527	552	2292	1863	2106	2331	0	1410	2367	486	2148	1722	1947	2019	1779	1593
IS515	1851	2277	2877	1368	855	1989	1611	795	1143	1392	2040	2172	0	873	1551	669	5703	942	999	1428	1575	2781	1632	1296	5445	1296	780	978	1029	900	864	1488	2238	1440	441	2292	1677	1662	2331	0	1410	2367	564	2148	1722	2163	1479	1713	1593
IS516	1851	2277	3159	1239	891	786	993	846	1173	1392	2040	2172	0	873	1746	702	6585	942	999	1428	1653	3570	1443	1164	5313	1296	738	981	0	927	207	1491	2280	1527	570	2292	1581	1653	2331	0	1284	2367	486	2148	1857	1665	2019	1713	1593
IS517	1851	2277	2877	1239	786	1863	1611	669	1143	1392	2055	2172	0	873	1551	732	6579	942	999	1428	1557	3603	1746	1158	5436	1296	906	975	1029	1026	822	1488	2142	1485	0	2292	1785	1863	2331	393	1119	2367	738	2139	1857	1905	1428	1713	1593
IS518	1851	2277	2652	1239	801	2004	1611	783	1143	1392	2055	2172	0	873	1551	510	6579	942	999	1428	1776	2781	1746	1296	5436	1296	906	975	1029	816	864	1488	2184	1527	0	2292	1743	2043	2331	390	1353	2367	690	2148	1722	1872	2016	1713	1593
IS519	1851	2277	2802	1368	975	1812	1611	846	1173	1392	2055	2172	0	873	1551	771	6447	948	948	1428	1683	3816	1200	1296	5436	1296	540	975	1029	921	819	1488	2280	1527	570	2292	1698	1863	2331	0	1209	2367	462	2148	1722	1905	2019	1713	1593
IS520	1851	2277	2760	1239	783	1626	1611	846	1173	1392	2055	2172	0	873	1551	579	6282	948	999	1428	1767	3441	1545	759	5436	1296	693	981	1029	1056	195	1488	2337	1764	570	2292	1743	1878	2331	489	1395	2367	684	2148	1722	1836	2019	1752	1593
IS521	1851	2277	3159	1383	819	1671	1611	846	1173	1392	2055	2172	0	873	1989	771	6489	942	999	1428	1851	2781	1605	759	5436	1296	687	975	1029	1056	864	1488	2337	1527	849	2292	1920	2106	2331	0	1392	2367	597	2148	1722	2115	2019	1713	1593
IS522	1851	2277	2877	1239	819	1464	1443	846	1143	1392	2040	2172	0	873	1551	771	6450	942	960	1428	1605	2781	1665	627	5436	1296	612	888	942	885	156	1488	2337	1407	0	2292	1677	1908	2331	0	1383	2367	486	2148	1458	1905	1842	1713	1593
IS523	1851	2277	2877	1452	960	1863	1611	795	1143	1392	2055	2172	0	873	1551	831	6507	942	999	1428	1659	2781	1746	1296	5595	1296	906	975	0	1056	864	1491	2337	1527	0	2292	1722	2082	2331	0	1410	2367	834	2148	1722	1905	2019	1713	1593
IS524	1851	2277	2760	1335	819	1551	1611	783	1173	1392	2055	2172	0	873	1551	771	6582	942	999	1428	1434	2817	1632	1158	5634	1296	906	975	1029	924	864	1488	2337	1764	570	2292	1920	1863	2331	0	1317	2367	486	2148	1410	2082	2019	1713	1593
IS525	1851	2277	2877	1395	768	1881	1590	792	1143	1392	2040	2172	0	873	1551	792	6405	942	999	1428	1605	2757	1731	759	5436	1296	906	975	1029	966	864	1488	2337	1764	570	2292	1812	1878	2331	852	1410	2367	681	2148	1722	2163	2019	1713	1593
IS526	1851	2277	3282	1239	852	1698	1611	846	1143	1392	2040	2172	0	873	1551	771	6579	942	999	1428	1770	3366	1533	759	5436	1296	831	975	0	1056	864	1488	2337	1527	570	2292	1920	1935	2331	786	1323	2367	852	2148	1851	1872	2019	1713	1593
IS528	1851	2277	3072	1344	909	2169	1611	804	1143	1392	2055	2172	0	873	1551	792	6588	942	999	1428	1605	3105	2019	759	5433	1296	906	975	1029	1056	864	1488	2328	1527	570	2292	1812	1863	2331	0	1410	2367	486	2148	1722	2073	2019	1713	1593
IS529	1851	2277	3333	1239	891	1881	1611	0	1143	1392	2055	2172	0	873	1551	672	6438	942	999	1416	1839	2781	1200	1158	5445	1296	906	975	0	1056	864	1488	2256	1527	849	2292	1743	2082	2331	0	1410	2367	459	2148	1722	1905	2019	1803	1593
IS530	1851	2277	2946	1239	846	1941	1608	0	1143	1392	2040	2172	0	873	1551	726	6249	942	975	1428	1611	2757	1845	1158	5436	1296	906	975	0	1056	693	1488	2328	1527	825	2292	1812	1863	2331	0	945	2367	627	2148	1458	2115	2019	1713	1593
IS533	1851	2277	2877	1428	798	1959	1611	669	1143	1392	2745	2172	0	873	1551	627	6459	942	999	1428	1782	2781	1197	759	5427	1296	906	975	0	966	156	1488	2337	1527	570	2292	1698	2016	2331	0	1410	2367	486	2148	1722	2082	1635	1713	1593
IS534	1851	2277	2964	1326	819	1941	1611	807	1143	1392	2055	2172	0	873	828	771	6453	942	975	1428	1674	2781	1665	1158	5439	1296	729	975	0	936	195	1488	2151	1527	492	2292	1812	1863	2331	0	1398	2367	675	2148	1722	2115	2019	1719	1593
IS535	1851	2265	2760	1239	846	1713	993	669	1143	1392	2040	2172	0	873	1551	738	6600	942	999	1428	1344	2757	1209	1158	5439	1296	906	975	0	555	156	1488	2166	1206	570	2292	1812	1863	2331	0	1371	2367	318	2148	1581	1800	1386	1719	1593
IS536	1851	2277	3000	1239	906	1959	1611	0	1143	1392	2055	2172	0	873	1551	804	6429	942	999	1428	1719	2832	1746	1158	5430	1296	870	975	0	966	864	1488	2280	1482	570	2292	1581	1863	2331	0	1410	2367	777	2148	1722	1953	1482	1740	1593
IS559	1065	1986	2688	1239	396	1092	426	0	1143	1392	2040	2172	0	873	753	672	4866	942	0	1323	1626	3171	1080	1290	5313	1212	849	975	0	480	384	1488	2193	1245	426	2292	960	1575	2331	0	1110	2367	0	2070	1041	1515	795	1713	1593
IS560	855	1959	1866	1239	429	192	732	0	1143	1290	2040	2172	0	873	369	441	4791	0	669	1764	0	1944	321	495	5313	1164	612	765	0	1056	864	1488	2124	219	0	2259	1140	1326	1833	0	1068	2337	0	1266	1440	810	0	1719	1095
IS561	1854	2277	3450	1239	768	2124	1623	669	1143	1392	2613	2172	0	873	1989	600	6552	942	936	1428	1407	2706	2139	1296	5445	1296	867	975	1029	909	864	1491	2337	1563	735	2292	1743	1665	2313	696	1359	2367	486	2148	1722	2163	2019	1713	1596
IS562	1854	2277	3513	1239	741	2091	1572	828	1143	1392	2040	2172	0	873	828	753	6444	942	999	1428	1599	2712	1200	1158	5445	1296	906	975	669	1014	864	1488	2298	1482	660	2292	1728	1869	2331	762	1410	2367	894	2148	1410	2082	1533	1713	1593
IS563	1854	2277	2760	1239	747	1668	1506	0	1143	1392	2040	2172	0	873	828	672	3609	942	789	2199	1512	2598	1746	627	5445	1296	855	681	0	609	774	1491	2337	1185	0	2292	1431	1887	2238	0	1275	2367	330	2160	1722	1974	1230	1713	1593
IS564	1851	2277	2760	1332	753	1476	1458	0	1143	1392	2040	2172	0	873	1056	771	5670	942	960	1428	1434	3081	1200	1296	5352	1296	840	975	0	765	780	1488	2280	1245	570	2292	1575	2007	2331	0	1410	2367	486	2148	1722	1905	1461	1713	1593
IS565	1851	2277	2850	1239	768	1749	993	669	1143	1392	2040	2172	0	873	828	741	6066	942	621	1428	1659	3672	1665	1296	5436	1296	723	975	0	744	864	1488	2220	1527	570	2292	1812	1836	2331	0	1278	2367	741	2148	1722	2124	1371	1713	1593
IS566	1851	2277	2988	1407	867	1839	1611	750	1143	1392	2055	2172	0	873	1551	666	6438	942	960	1428	1542	2715	1200	759	5436	1296	861	975	543	1050	867	1488	2256	1677	849	2292	1812	2076	2331	687	1191	2367	576	2148	1857	2163	2019	1713	1593
IS567	1851	2277	2934	1239	897	1455	1326	807	1143	1392	2040	2172	0	873	1551	522	6375	942	999	1428	1506	2715	1209	1296	5445	1296	906	975	0	966	864	1488	2223	1245	513	2292	1500	1326	2331	0	1407	2367	486	2148	1539	1869	2019	1713	1593
IS568	1851	2277	2955	1239	768	1713	993	0	1143	1392	2040	2172	0	873	1542	771	6291	942	999	1428	1812	2841	1665	1158	5436	1296	753	975	0	960	216	1491	2229	1527	570	2292	1743	2106	2331	0	1107	2367	822	2148	1356	1905	2019	1713	1593
IS772	1851	2277	2556	1239	753	948	993	846	1143	1392	2055	2172	0	873	1551	771	6426	942	999	1428	1731	2832	1200	759	5076	1296	906	975	0	1056	216	1488	2121	1245	570	2223	1344	1653	2331	0	1410	2367	579	2148	1722	1401	1659	1713	1593
IS773	1851	2277	2466	1239	723	1506	1614	711	1143	1392	2055	2172	0	873	1551	510	6411	942	942	1428	1371	2832	1200	759	5226	1296	906	975	0	684	663	1488	2280	1425	570	2292	1659	1653	2331	0	951	2367	318	2148	1722	1944	1413	1713	1593
IS774	1851	2274	2556	1239	393	339	993	0	1143	1392	2055	2172	0	873	570	747	5298	942	0	1428	0	2694	1197	1296	5298	1296	906	975	0	909	156	1488	2280	1134	0	2292	1044	1956	2331	0	1122	2367	486	2148	1851	1932	1464	1713	1593
IS775	1851	2277	2862	1239	630	1239	1458	0	1143	1392	2055	2172	0	873	1551	771	5994	942	975	1428	1770	2832	1200	1296	5346	1296	906	975	0	1056	864	1488	2166	1509	789	2292	1281	1653	2331	699	1203	2367	486	2148	1458	2142	2019	1713	1593
IS776	1851	2277	2772	1239	747	1239	1611	0	1143	1392	2055	2172	0	873	1551	660	6561	942	999	1428	1872	2892	1662	759	5097	1296	756	975	0	1056	864	1488	2337	1503	570	2292	1659	2106	2331	882	1143	2367	486	2148	1722	1974	2019	1713	1593
IS778	1851	2277	2439	1239	726	1149	993	828	1143	1389	2040	2172	0	873	1527	561	6324	942	960	1428	1407	2832	1200	1296	5214	1296	897	975	0	789	216	1491	2193	1374	570	2292	1071	2145	2331	0	1410	2367	318	2148	1722	1896	1545	1758	1593
IS779	1851	2277	2439	1239	429	1149	993	846	1173	1392	1905	2172	0	873	627	771	6345	948	999	1413	1713	2388	1086	759	5214	1296	726	975	0	999	288	1488	2223	1470	0	2292	1659	2007	1833	0	1266	2367	0	2148	1851	2160	1695	1713	1095
IS780	1851	2277	2853	1239	783	1491	1611	846	1173	1392	2055	2172	0	873	1551	669	6261	942	999	1428	1788	2928	1194	627	5145	1296	888	981	0	1056	864	1491	2250	1485	513	2292	1071	2064	2331	393	1203	2367	486	2145	1722	2037	2019	1713	1593
IS781	1851	2277	2895	1239	816	732	1611	669	1143	1392	2055	2172	0	873	1359	759	6555	942	960	1428	1662	2916	1473	1296	5436	1296	906	981	0	1056	864	1488	2124	1395	570	2292	1383	2034	2331	0	1305	2367	0	2148	1458	1179	2019	1713	1593
IS782	1851	2277	2469	1239	531	1239	1611	783	1173	1392	2055	2172	0	873	1551	771	6498	942	612	1428	1740	2832	1506	1071	5214	1296	906	975	828	690	216	1488	2124	1398	534	2292	1383	1653	2331	0	1323	2367	318	2148	1851	1935	1554	1713	1593
IS789	1851	2277	2520	1239	768	1785	1584	669	1143	1392	2055	2172	0	873	1527	669	6558	948	960	1428	1371	2832	1656	1296	5436	1296	906	975	939	966	480	1488	2193	1446	570	2292	1383	1998	2331	0	1236	2367	720	2148	1458	1950	2019	1713	1593
IS790	1851	2277	2412	1239	429	1323	993	0	1143	1392	2055	2172	0	873	828	771	3462	948	960	1428	726	2832	1311	1293	5148	1296	756	975	0	1056	216	1488	2337	1509	0	2292	1071	2028	2328	0	1245	2367	372	2148	1458	1953	1701	1713	1593
IS791	1851	2277	2439	1326	702	1056	993	669	1143	1392	2055	2172	0	873	1512	762	6561	948	960	1428	1524	2790	1617	759	5151	1296	906	975	897	885	156	1488	2193	1395	810	2292	1593	2076	2328	0	1278	2367	558	2148	1458	1872	2019	1713	1593
IS792	1851	2277	2463	1239	768	1230	1611	669	1143	1392	2055	2172	0	873	1551	756	6561	942	960	1428	1656	2832	1710	1296	5436	1296	906	975	939	999	216	1488	2337	1572	534	2289	1659	2007	2331	213	1371	2367	807	2118	1851	1950	2019	1713	1593
IS799	1566	2277	2556	1239	396	1053	993	0	1143	1392	2055	2172	0	873	828	669	4374	942	960	1428	1410	2832	726	1296	5436	1296	738	975	0	1044	510	1488	2124	759	0	2292	1044	1986	1833	0	1242	2367	318	2295	1428	1599	1428	1713	1593
IS801	1851	2277	2484	1239	585	756	1557	669	1143	1392	2040	2172	0	873	828	762	6471	942	681	1428	1518	2832	1197	1293	5214	1296	906	975	834	879	210	1488	2244	1455	450	2223	1071	1803	2331	0	1410	2367	387	2148	1458	852	1401	1713	1593
IS802	1566	1986	2244	1242	204	399	426	0	1143	1395	2040	1824	0	873	594	333	2814	927	273	1029	894	1461	681	666	5076	1296	627	975	0	414	165	1404	1953	939	300	2139	1194	1812	1833	0	1068	2367	0	1269	0	1716	1329	1713	501
IS808	1851	2277	3327	1239	930	1236	1611	846	1143	1392	2055	2172	0	873	1551	888	6414	948	999	1428	1746	2790	1749	759	5214	1296	906	975	939	1056	864	1479	2337	1503	810	2292	1767	2106	2331	540	1410	2367	750	2148	1722	2199	2019	1713	1593
IS809	570	1497	861	0	0	0	0	0	0	0	2055	936	0	873	774	0	2493	0	0	1323	0	591	0	0	4623	1296	711	669	0	0	0	0	1845	0	0	0	765	1983	1707	0	0	2367	0	1155	0	0	0	1713	1272
IS811	570	1824	2391	1239	0	156	426	0	1143	1392	2055	1125	0	873	0	0	2493	0	498	1758	345	138	321	648	5076	1296	708	975	0	0	156	1413	2244	609	0	1689	765	2058	1833	0	1293	2367	0	1434	0	543	1512	1713	0
IS820	1851	2277	2583	1356	666	1245	1611	0	1140	1392	2052	2172	0	873	828	576	6015	948	948	2220	1605	2667	309	1299	4866	1296	906	975	942	699	777	1482	2337	1509	570	2292	1071	1479	2277	0	1173	2367	411	2148	1722	1572	1452	1713	1590
IS821	1851	2277	2928	0	732	1569	1611	846	1170	1392	2052	2172	0	873	1605	771	6330	942	999	2220	1554	2790	1536	1299	4866	1296	819	975	942	948	894	1482	2337	1509	810	2292	1716	1479	2331	294	1347	2367	513	2148	1722	1947	2016	1713	1590
IS822	1851	2277	2712	1239	423	1245	1542	846	1140	1392	2052	2172	0	873	1524	582	6345	948	960	2220	1404	2790	1536	1299	4866	1296	876	975	942	1056	879	1482	2337	1125	810	2292	1347	1029	2331	0	1017	2367	405	2148	1722	1764	1365	1713	1590
IS831	1851	2277	2805	0	768	1521	1611	846	1140	1392	2052	2172	0	873	1605	762	6153	942	975	2220	1605	2790	1188	1299	4866	1296	906	975	942	1056	864	1482	2337	1509	810	2292	1659	1047	2331	360	1410	2367	714	2148	1857	2082	2016	1713	1590
IS915	1566	2046	2355	1239	396	171	678	0	1143	903	2055	1821	0	873	678	513	4302	942	534	1338	276	1638	1197	759	5097	1296	543	975	0	771	819	1488	2166	774	0	1980	927	1665	1833	0	864	2349	0	1332	861	459	1368	1713	1593
IS927	1851	2277	2961	1392	753	1506	1539	828	1143	1392	2055	2172	0	873	1551	702	6405	942	951	1428	1758	2832	1200	1296	5214	1296	906	975	939	999	864	1488	2229	1656	507	2292	1614	2034	2331	372	1287	2367	486	2100	1722	1722	2019	1713	1593
RR0654	1851	1986	1725	0	0	537	426	0	1128	0	2055	2034	0	873	828	507	2718	948	0	0	0	1662	0	1059	5709	1296	906	0	0	0	0	1224	2280	0	0	0	765	1326	1737	0	0	2367	0	0	1587	972	0	1713	0
RR0658	1251	1929	1368	0	0	324	657	0	0	1287	2055	2007	0	873	0	0	3750	0	0	1071	0	459	0	507	5670	1296	783	648	0	0	0	1494	2337	0	0	0	765	1326	1833	0	0	2367	0	0	1458	396	1443	1713	1272
RR0660	1566	1851	1962	666	567	1155	1488	450	849	1293	2055	2568	0	873	588	357	3720	840	447	1344	1017	2022	702	891	5436	1044	672	552	0	381	618	1140	2124	1131	0	2082	1248	1254	2280	186	636	2361	315	1380	2127	1140	1188	1689	1557
	149	148	143	126	131	136	136	83	141	139	145	143	18	143	130	125	150	130	120	142	131	138	135	136	153	140	143	143	44	128	126	137	150	137	99	133	146	144	148	47	140	144	116	136	135	132	136	144	137
[truncated: 357 more columns]
