# Supplementary material for: The sweet tabaiba or there and back again: phylogeographical history of the Macaronesian Euphorbia balsamifera
Source: Ann Bot. 2024 Jan 10;133(5-6):883–904. doi: 10.1093/aob/mcae001 (PMC11082519; doi:10.1093/aob/mcae001)
Supplement: mcae001_suppl_Supplementary_Tables_S1-S5_Figures_S1-S9 [file mcae001_suppl_supplementary_tables_s1-s5_figures_s1-s9.zip › aob-23641-s13.xlsx]

## Sheet: hybpiper_stats
Name	NumReads	ReadsMapped	PctOnTarget	GenesMapped	GenesWithContigs	GenesWithSeqs	GenesAt25pct	GenesAt50pct	GenesAt75pct	GenesAt150pct	ParalogWarningsLong
IS1027	487638	293847	60.2	431	431	417	321	0	0	0	0
IS1030	349723	103823	29.7	431	430	415	303	0	0	0	0
IS1031	673129	284681	42.3	431	430	414	321	1	0	0	0
IS1032	238038	125723	52.8	431	431	414	328	0	0	0	0
IS1035	63478	30639	48.2	431	171	156	49	0	0	0	0
IS1036	783622	234782	29.9	431	431	414	324	0	0	0	0
IS1037	836283	236389	28.3	431	431	417	306	0	0	0	0
IS1038	60236	29345	48.7	428	154	142	38	0	0	0	0
IS1039	676416	347306	51.3	431	431	415	309	0	0	0	0
IS1040	339326	98888	29.1	431	405	385	204	0	0	0	0
IS1041	408968	113239	27.7	431	409	390	230	0	0	0	0
IS1042	191532	58569	30.6	431	321	307	134	0	0	0	0
IS1043	237962	67926	28.5	431	353	338	160	0	0	0	0
IS1044	378842	111522	29.4	431	399	380	225	0	0	0	0
IS1045	435630	128868	29.6	431	412	394	249	0	0	0	0
IS1046	255260	74359	29.1	431	360	348	174	0	0	0	0
IS1047	267820	74740	27.9	431	360	344	180	0	0	0	0
IS1048	93214	24592	26.4	428	140	119	25	0	0	0	0
IS1049	481430	130601	27.1	431	410	392	238	0	0	0	0
IS1050	483696	257723	53.3	431	429	411	307	0	0	0	0
IS1051	712840	385946	54.1	431	430	412	317	0	0	0	0
IS1052	870508	488248	56.1	431	431	412	318	0	0	0	0
IS1053	744776	422358	56.7	431	431	414	311	0	0	0	0
IS1055	697290	390403	56.0	431	431	413	308	0	0	0	0
IS405	2732550	1378518	50.4	429	198	195	2	0	0	0	0
IS406	1695762	989042	58.3	431	407	397	106	0	0	0	0
IS412	2833898	1403238	49.5	430	368	360	29	0	0	0	0
IS415	1214058	494365	40.7	418	138	126	0	0	0	0	0
IS416	418042	84643	20.2	418	133	127	1	0	0	0	0
IS418	1962184	884267	45.1	429	225	218	7	0	0	0	0
IS419	1289416	475475	36.9	410	62	54	0	0	0	0	0
IS420	2026432	1049453	51.8	428	272	264	2	0	0	0	0
IS422	2952978	1761145	59.6	431	418	407	124	0	0	0	0
IS424	1345600	649354	48.3	431	402	393	70	1	0	0	0
IS425	994560	360457	36.2	420	85	75	0	0	0	0	0
IS426	2695098	1584837	58.8	431	369	363	37	0	0	0	0
IS427	2194542	1096004	49.9	429	122	113	0	0	0	0	0
IS428	1344034	636990	47.4	426	186	177	0	0	0	0	0
IS430	1900324	949749	50.0	430	139	134	0	0	0	0	0
IS432	825840	360471	43.6	429	331	318	11	0	0	0	0
IS434	2603340	1559759	59.9	430	384	373	50	0	0	0	0
IS435	1726532	895848	51.9	428	109	97	0	0	0	0	0
IS442	3201666	1782328	55.7	431	402	393	86	0	0	0	0
IS448	7880278	4496522	57.1	431	405	393	67	0	0	0	0
IS450	705762	348911	49.4	431	428	413	320	2	1	0	0
IS453	2840218	1617854	57.0	430	305	298	8	0	0	0	0
IS455	1166420	509117	43.6	428	204	199	3	0	0	0	0
IS465	5010002	2444352	48.8	429	219	207	2	0	0	0	0
IS467	1257036	709616	56.5	429	259	249	3	0	0	0	0
IS468	972808	503628	51.8	431	429	416	330	2	0	0	0
IS469	474314	233125	49.1	431	422	406	304	1	1	0	0
IS470	926178	468093	50.5	431	430	414	332	1	1	0	0
IS471	771278	398159	51.6	431	427	413	332	2	2	0	0
IS472	659674	344678	52.2	431	429	414	325	2	1	0	0
IS473	949606	471410	49.6	431	431	413	336	0	0	0	0
IS474	753668	402346	53.4	431	430	416	328	2	2	0	0
IS475	828928	398739	48.1	431	430	414	331	1	1	0	0
IS476	703632	353470	50.2	431	429	414	326	1	1	0	0
IS477	708220	353968	50.0	431	429	415	323	1	0	0	0
IS478	590360	300432	50.9	431	427	413	310	1	0	0	0
IS479	413860	190092	45.9	431	416	400	284	2	0	0	0
IS480	623136	292071	46.9	431	427	410	311	0	0	0	0
IS481	677774	325365	48.0	431	427	415	321	2	1	0	0
IS482	507656	246015	48.5	431	423	409	302	1	0	0	0
IS483	708642	321611	45.4	431	428	413	324	1	1	0	0
IS484	552870	255724	46.3	431	423	406	304	2	1	0	0
IS485	604184	287828	47.6	431	423	407	311	2	0	0	0
IS486	613902	290229	47.3	431	425	410	309	2	0	0	0
IS487	649658	299624	46.1	431	427	411	306	1	0	0	0
IS488	539872	267140	49.5	431	425	409	310	1	0	0	0
IS489	401176	182930	45.6	431	414	400	290	2	1	0	0
IS490	986886	459370	46.5	431	430	417	331	1	1	0	0
IS491	663398	310121	46.7	431	427	413	326	1	1	0	0
IS492	674268	320759	47.6	431	429	414	323	1	1	0	0
IS493	910344	432308	47.5	431	429	413	330	2	1	0	0
IS495	802664	357608	44.6	431	428	412	329	0	0	0	0
IS498	950386	462767	48.7	431	430	416	335	1	1	0	0
IS499	588298	298287	50.7	431	426	412	309	1	0	0	0
IS500	651492	308090	47.3	431	428	411	323	0	0	0	0
IS501	788030	380854	48.3	431	428	413	323	1	1	0	0
IS502	620880	290153	46.7	431	424	406	316	0	0	0	0
IS504	670156	312502	46.6	431	428	414	307	2	1	0	0
IS505	597868	266316	44.5	431	421	407	308	2	0	0	0
IS506	572806	272972	47.7	431	427	415	313	2	1	0	0
IS507	542338	249918	46.1	431	422	406	293	2	0	0	0
IS508	408560	193340	47.3	431	416	399	302	1	0	0	0
IS509	560186	261519	46.7	431	425	409	308	2	1	0	0
IS510	547430	255440	46.7	431	425	410	313	0	0	0	0
IS511	617070	285834	46.3	431	430	416	341	0	0	0	0
IS512	517170	237658	46.0	431	425	408	317	1	1	0	0
IS513	731080	347793	47.6	431	430	414	333	0	0	0	0
IS514	533036	244879	45.9	431	425	409	318	1	1	0	0
IS515	535352	241418	45.1	431	428	411	316	0	0	0	0
IS516	544574	246423	45.3	431	421	406	310	1	0	0	0
IS517	633818	308349	48.6	431	428	411	319	1	0	0	0
IS518	495302	240057	48.5	431	426	410	319	1	1	0	0
IS519	463780	220349	47.5	431	425	408	312	1	1	0	0
IS520	599856	289702	48.3	431	430	415	326	1	1	0	0
IS521	886710	431552	48.7	431	430	415	335	1	0	0	0
IS522	458834	211125	46.0	431	419	404	307	2	1	0	0
IS523	587574	264674	45.0	431	426	411	327	1	1	0	0
IS524	630828	303199	48.1	431	428	412	328	0	0	0	0
IS525	820338	393849	48.0	431	431	416	329	1	0	0	0
IS526	749152	348487	46.5	431	430	416	337	1	1	0	0
IS528	786106	376404	47.9	431	430	416	331	2	1	0	0
IS529	672774	332470	49.4	431	428	412	323	1	1	0	0
IS530	607920	281533	46.3	431	428	413	320	2	1	0	0
IS533	535620	231333	43.2	431	421	407	303	2	1	0	0
IS534	574248	267783	46.6	431	427	413	316	1	1	0	0
IS535	494676	226174	45.7	431	425	411	299	2	1	0	0
IS536	689514	303994	44.1	431	426	409	318	3	2	0	0
IS559	284130	142360	50.1	431	400	387	244	1	0	0	0
IS560	151300	86974	57.5	431	363	349	178	0	0	0	0
IS561	782330	427045	54.6	431	430	416	330	3	1	0	0
IS562	812050	453237	55.8	431	430	415	318	2	0	0	0
IS563	745716	187603	25.2	431	418	402	269	1	0	0	0
IS564	551374	267831	48.6	431	423	408	303	3	0	0	0
IS565	480534	224994	46.8	431	423	409	303	2	1	0	0
IS566	775510	370786	47.8	431	430	417	327	2	0	0	0
IS567	541532	265918	49.1	431	423	407	317	3	0	0	0
IS568	473134	219462	46.4	431	420	405	315	1	0	0	0
IS772	691034	302239	43.7	431	427	412	285	0	0	0	0
IS773	679988	301293	44.3	431	429	410	297	0	0	0	0
IS774	260000	111575	42.9	431	407	386	235	0	0	0	0
IS775	723122	316444	43.8	431	429	408	302	0	0	0	0
IS776	1153640	487594	42.3	431	429	413	313	0	0	0	0
IS778	654510	215404	32.9	431	422	406	275	0	0	0	0
IS779	595774	184506	31.0	431	409	391	267	0	0	0	0
IS780	1051612	375761	35.7	431	429	412	306	0	0	0	0
IS781	493408	201059	40.7	431	423	403	278	0	0	0	0
IS782	575148	223548	38.9	431	426	411	292	0	0	0	0
IS789	493320	246747	50.0	431	429	415	303	0	0	0	0
IS790	310244	147748	47.6	431	418	400	265	0	0	0	0
IS791	425580	208832	49.1	431	424	409	297	0	0	0	0
IS792	539458	273646	50.7	431	430	413	302	0	0	0	0
IS799	260816	124437	47.7	431	406	390	237	0	0	0	0
IS801	377930	184819	48.9	431	425	408	280	0	0	0	0
IS802	145490	83990	57.7	431	398	379	179	0	0	0	0
IS808	1248048	584773	46.9	431	431	415	324	0	0	0	0
IS809	84844	41124	48.5	431	238	226	91	0	0	0	0
IS811	141722	63129	44.5	431	335	320	154	0	0	0	0
IS820	402474	216063	53.7	431	428	410	281	0	0	0	0
IS821	1023150	536847	52.5	431	431	416	318	0	0	0	0
IS822	524894	278519	53.1	431	428	414	277	0	0	0	0
IS831	1297480	670159	51.7	431	431	416	317	0	0	0	0
IS915	369292	92190	25.0	431	398	379	174	0	0	0	0
IS927	619908	355170	57.3	431	431	417	310	0	0	0	0
RR0654	224554	96264	42.9	430	294	277	139	1	0	0	0
RR0658	231644	105504	45.5	431	298	284	137	1	0	0	0
RR0660	4421448	2597830	58.8	429	417	405	164	0	0	0	0
FIS06383	274534	65296	23.8	428	148	142	6	0	0	0	0
IS459	2053192	1050782	51.2	431	385	376	64	0	0	0	0
IS460	3887446	2440143	62.8	431	426	411	198	0	0	0	0
