# Supplementary material for: The sweet tabaiba or there and back again: phylogeographical history of the Macaronesian Euphorbia balsamifera
Source: Ann Bot. 2024 Jan 10;133(5-6):883–904. doi: 10.1093/aob/mcae001 (PMC11082519; doi:10.1093/aob/mcae001)
Supplement: mcae001_suppl_Supplementary_Tables_S1-S5_Figures_S1-S9 [file mcae001_suppl_supplementary_tables_s1-s5_figures_s1-s9.zip › aob-23641-s14.xlsx]

## Sheet: Sheet1
	Ungapped lenght of sequence	%A	%C	%G	%T	%N	%GC	% -
IS1036	596469	28.7	17.5	20.9	32.6	0.3	28	27
IS808	591291	28.7	17.5	20.8	32.7	0.3	27.8	27.6
IS1032	590563	28.7	17.4	20.8	32.7	0.3	27.7	27.7
IS1027	585614	28.8	17.5	21	32.7	0.1	27.6	28.3
IS511	578733	28.7	17.4	20.9	32.5	0.3	27.2	29.1
IS526	577594	28.7	17.5	20.9	32.6	0.3	27.2	29.3
IS521	574099	28.7	17.4	20.9	32.6	0.4	26.9	29.7
IS525	570260	28.8	17.5	21	32.6	0.1	26.9	30.2
IS528	570240	28.6	17.5	21	32.5	0.4	26.9	30.2
IS1031	568916	28.8	17.5	21	32.6	0.1	26.8	30.3
IS523	564531	28.6	17.4	20.9	32.4	0.6	26.5	30.9
IS513	562316	28.6	17.5	21	32.5	0.4	26.5	31.1
IS493	561476	28.6	17.5	21	32.5	0.4	26.5	31.2
IS473	561245	28.7	17.5	21	32.5	0.3	26.5	31.3
IS475	561086	28.6	17.5	21	32.5	0.4	26.4	31.3
IS520	561187	28.7	17.5	21	32.5	0.3	26.4	31.3
IS495	560414	28.6	17.5	21	32.5	0.3	26.5	31.4
IS470	559045	28.6	17.5	21.1	32.4	0.4	26.4	31.5
IS498	558985	28.7	17.6	21.1	32.6	0.1	26.5	31.5
IS524	556633	28.6	17.5	21	32.4	0.4	26.3	31.8
IS491	556292	28.6	17.4	21	32.3	0.7	26.2	31.9
IS490	553294	28.7	17.6	21.1	32.6	0.1	26.2	32.2
IS776	552123	28.6	17.5	21.1	32.4	0.4	26.1	32.4
IS512	550825	28.6	17.4	21	32.4	0.6	25.9	32.5
IS515	549952	28.7	17.4	21	32.5	0.4	25.9	32.7
IS468	549110	28.6	17.6	21.1	32.5	0.1	26.1	32.8
IS514	549074	28.7	17.4	21	32.5	0.3	25.8	32.8
IS501	547579	28.5	17.4	21	32.4	0.7	25.8	32.9
IS471	546833	28.5	17.5	21.2	32.4	0.4	25.9	33
IS831	546936	28.5	17.6	21.2	32.3	0.2	25.9	33
IS492	546228	28.5	17.6	21.1	32.4	0.4	25.9	33.1
IS821	544838	28.5	17.6	21.2	32.4	0.4	25.8	33.3
IS500	543040	28.6	17.5	21.1	32.4	0.4	25.7	33.5
IS529	541972	28.5	17.5	21	32.3	0.7	25.6	33.6
IS536	542291	28.6	17.4	21	32.4	0.7	25.5	33.6
IS518	540987	28.7	17.5	21.1	32.4	0.4	25.5	33.7
IS1052	540421	28.6	17.5	21.1	32.4	0.4	25.6	33.8
IS450	539816	28.5	17.6	21.2	32.3	0.4	25.6	33.9
IS476	539941	28.6	17.5	21.1	32.4	0.4	25.6	33.9
IS1051	538652	28.6	17.5	21.1	32.4	0.3	25.5	34
IS1053	538243	28.6	17.6	21.1	32.3	0.4	25.5	34.1
IS534	538396	28.6	17.5	21.1	32.4	0.4	25.4	34.1
IS566	538384	28.6	17.6	21.2	32.5	0.1	25.6	34.1
IS1039	535980	28.8	17.5	21.2	32.5	0.1	25.4	34.4
IS502	535352	28.5	17.5	21.1	32.3	0.7	25.3	34.4
IS775	535214	28.6	17.5	21.1	32.4	0.3	25.4	34.5
IS483	533885	28.7	17.5	21.2	32.5	0.1	25.4	34.6
IS510	533657	28.7	17.4	21.1	32.4	0.4	25.2	34.6
IS474	532487	28.5	17.5	21.2	32.3	0.4	25.3	34.8
IS1055	531480	28.5	17.5	21.2	32.3	0.4	25.2	34.9
IS477	531904	28.6	17.5	21.2	32.4	0.4	25.2	34.9
IS509	530558	28.7	17.5	21.1	32.3	0.5	25.1	35
IS516	530474	28.7	17.4	21.1	32.4	0.4	25	35
IS568	530199	28.2	17.3	20.9	32	1.5	24.8	35.1
IS1030	529268	28.6	17.5	21.2	32.4	0.4	25.1	35.2
IS487	528285	28.7	17.5	21.3	32.4	0.1	25.1	35.3
IS530	528044	28.6	17.5	21.2	32.2	0.4	25	35.3
IS481	527469	28.7	17.6	21.2	32.4	0.1	25.1	35.4
IS533	527608	28.6	17.3	21	32.3	0.7	24.8	35.4
IS499	524874	28.7	17.6	21.2	32.4	0.1	24.9	35.7
IS1050	522133	28.6	17.5	21.2	32.3	0.4	24.7	36.1
IS519	521276	28.6	17.5	21.1	32.4	0.3	24.6	36.2
IS472	519906	28.6	17.6	21.3	32.3	0.1	24.8	36.3
IS522	520242	28.6	17.4	21.1	32.2	0.7	24.5	36.3
IS927	519375	28.5	17.6	21.3	32.2	0.4	24.7	36.4
IS780	518776	28.6	17.6	21.3	32.2	0.4	24.7	36.5
IS517	516200	28.6	17.5	21.3	32.3	0.4	24.5	36.8
IS504	514303	28.6	17.5	21.4	32.4	0.1	24.5	37
IS506	514833	28.5	17.5	21.3	32.2	0.4	24.5	37
IS772	514326	28.7	17.5	21.3	32.4	0.1	24.5	37
IS792	514625	28.6	17.6	21.3	32.4	0.1	24.5	37
IS508	512617	28.5	17.4	21.1	32.3	0.7	24.2	37.2
IS7889	511707	28.6	17.6	21.3	32.3	0.1	24.4	37.3
IS480	511390	28.6	17.5	21.2	32.2	0.4	24.2	37.4
IS484	511511	28.5	17.5	21.2	32.1	0.7	24.2	37.4
IS505	509522	28.5	17.4	21.1	32.2	0.8	24	37.6
IS486	508096	28.5	17.5	21.3	32.1	0.7	24.1	37.8
IS773	508057	28.6	17.5	21.2	32.2	0.4	24.1	37.8
IS1037	507446	28.5	17.6	21.4	32.1	0.4	24.2	37.9
IS564	506489	28.4	17.4	21.2	32.2	0.8	24	38
IS567	505917	28.5	17.6	21.3	32.2	0.4	24.1	38
IS535	504526	28.6	17.5	21.3	32.2	0.4	24	38.2
IS565	504492	28.6	17.5	21.3	32.4	0.1	24	38.2
IS791	501985	28.7	17.5	21.3	32.4	0.1	23.9	38.5
IS488	501498	28.5	17.5	21.3	32.2	0.4	23.9	38.6
IS482	500502	28.6	17.5	21.4	32.3	0.1	23.9	38.7
IS469	498988	28.4	17.5	21.2	32.1	0.8	23.7	38.9
IS485	499317	28.5	17.5	21.3	32.2	0.4	23.7	38.9
IS478	493008	28.5	17.6	21.4	32	0.5	23.6	39.6
IS489	493135	28.5	17.4	21.2	32.1	0.8	22.3	39.6
IS782	492073	28.7	17.5	21.4	32.2	0.1	23.5	39.7
IS781	489112	28.6	17.5	21.3	32.2	0.4	23.3	40.1
IS507	484954	28.5	17.3	21.2	31.1	0.8	22.9	40.6
IS479	478649	28.5	17.5	21.3	31.9	0.7	22.7	41.4
IS778	478462	28.7	17.5	21.4	32.2	0.1	22.9	41.4
IS822	474045	28.3	17.5	21.5	31.9	0.8	22.7	41.9
IS779	473949	28.5	17.4	21.1	32.2	0.8	22.4	42
IS801	469404	28.5	17.5	21.4	32	0.5	22.4	42.5
IS820	463986	28.4	17.6	21.6	31.9	0.5	22.3	43.2
IS790	457043	28.3	17.3	21.2	31.7	1.4	21.6	44
IS1045	451938	28.6	17.3	21.4	31.9	0.8	21.4	44.7
IS563	434126	28.7	17.4	21.8	31.9	0.1	20.9	46.8
IS774	434334	28.5	17.3	21.4	31.9	0.8	20.6	46.8
IS1041	428319	28.4	17.3	21.4	31.7	1.2	20.3	47.5
IS1049	428383	28.5	17.4	21.5	31.8	0.9	20.4	47.5
IS1044	419341	28.3	17.1	21.3	31.5	1.9	19.7	48.6
IS799	419574	28.7	17.4	21.7	32	0.2	20.1	48.6
IS1040	383849	28.6	17.3	21.7	31.8	0.6	18.3	53
IS1046	341443	28.1	17	21.5	31.1	2.4	16.1	58.2
IS1047	334817	28.3	17	21.6	31.5	1.6	15.8	59
IS915	328527	28.2	17	22	31.1	1.7	15.7	59.8
IS559	324680	28.5	17.4	21.8	31.7	0.6	15.6	60.2
IS802	317426	28.4	17	22.1	31.1	1.2	15.2	61.1
IS1043	314067	28.1	16.9	21.6	30.8	2.6	14.8	61.5
IS560	311469	27.7	16.7	21.4	30.8	3.4	14.5	61.9
IS460	301394	28.4	17.3	23	30.5	0.8	14.9	63.1
IS811	298704	28.2	16.8	21.6	30.8	2.7	12	63.4
IS1042	267955	28.4	16.7	31.9	30.8	2.1	12.7	67.2
RR0660	262149	28.5	17.3	23.5	30.4	0.3	13.1	67.9
IS419	252213	0.6	0.4	0.5	0.5	98	0.3	69.1
RR0658	249827	27.9	16.9	21.9	31	2.2	11.9	69.4
RR0654	249165	28.1	16.9	21.8	31	2.2	11.8	69.5
IS562	234844	26.3	16.6	20	29.9	7.1	10.5	71.2
IS422	233466	28.5	17.1	23.7	30.3	0.3	11.7	71.4
IS406	209658	28.4	16.8	23.9	29.6	1.2	10.5	74.2
IS561	201978	20.7	13.2	15.8	23.4	26.8	7.2	75.3
IS809	197971	24.7	14.7	19.5	26.7	14.4	8.3	75.8
IS442	194004	28.9	16.8	24	29.8	0.5	9.7	76.2
IS448	174804	28.4	17.3	24.2	29.5	0.5	8.9	78.6
IS424	174265	28.6	16.5	24.6	29.8	0.5	8.8	78.7
IS459	170898	27.2	17.1	24.1	28.2	3.4	8.6	79.1
IS434	159430	28.1	16.7	24	29	2.2	7.9	80.5
IS426	138705	28.2	16.3	24	28.9	2.6	6.8	83
IS1035	137802	23.5	13.3	18.7	25.2	19.3	5.4	83.1
IS1038	126573	18.4	10.5	14.6	19.5	37.1	3.9	84.5
IS412	124004	28.5	16	24.2	19.1	2.1	6.1	84.8
IS432	90401	28.2	15.7	24.6	28.6	2.9	4.5	88.9
IS1048	87559	19.2	10.8	16.4	20.6	33	2.9	89.3
IS453	87291	28.2	16.1	23.8	28.6	3.4	4.2	89.3
IS416	71040	8.4	4.9	8.2	8.3	70.2	1.1	91.3
IS465	70624	16.6	10.8	16.1	16.5	40.1	2.3	91.4
IS418	68192	24	15.6	22.5	24.1	13.9	3.2	91.6
IS430	63491	7.1	3.6	6.3	7.3	75.7	0.8	92.2
IS455	62766	17	8.5	14.4	16.6	43.4	1.8	92.3
IS420	57564	27.9	15.5	24.9	27.1	4.6	2.9	93
IS467	54530	27.8	15.8	23.9	27.3	5.2	2.6	93.3
IS428	52100	16.6	8.9	14.3	15.8	44.4	1.5	93.6
FIS0683	51838	23.2	12.6	19.3	23.6	21.3	2	93.7
IS405	45782	21.6	12.7	18.6	21.9	25.2	1.8	94.4
IS415	44764	12.2	6.4	10.9	11.5	59.1	0.9	94.5
IS425	44995	5	2.6	4.7	4.8	82.9	0.4	94.5
IS427	27430	12.3	5.8	10.9	11.7	59.2	0.6	96.6
IS435	27560	12.2	6.8	10.6	12	58.3	0.6	96.6
